# Supplementary material for: Evolution of median fin patterning and modularity in living and fossil osteichthyans
Source: PLoS One. 2023 Mar 15;18(3):e0272246. doi: 10.1371/journal.pone.0272246 (PMC10016723; doi:10.1371/journal.pone.0272246)
Supplement: S1 File — For each specimen, the size is given in SL (mm) and the skeletal elements are coded with 0, 1 or NA. The definitions of these codes are different for each developmental event, they are provided. (XLSX) [file pone.0272246.s002.xlsx]

## Sheet: PR apparition
Proximal radial apparition
Dorsal fin																		Anal fin
						0	Absent																	0	Absent
						1	Present																	1	Present
						NA	non applicable																	NA	non applicable
SPM	SIZE	PR1	PR2	PR3	PR4	PR5	PR6	PR7	PR8	PR9	PR10	PR11	PR12	PR13	PR14	PR15		SPM	SIZE	PR1	PR2	PR3	PR4	PR5	PR6	PR7	PR8	PR9	PR10	PR11	PR12	PR13	PR14
101	10.0578	0	0	0	0	1	1	1	1	1	1	1	1	0	0	0		103	10.8945	0	0	0	1	1	1	1	1	1	1	0	0	NA	NA
102	8.6497	0	0	0	1	1	1	1	1	1	0	0	0	0	0	NA		167	12.5044	0	0	0	0	0	1	1	1	1	1	0	0	NA	NA
103	10.8945	0	0	1	1	1	1	1	1	1	1	1	1	0	NA	NA		168	13.2666	0	0	1	1	1	1	1	1	1	1	1	NA	NA	NA
167	12.5044	0	0	1	1	1	1	1	1	1	1	1	1	1	NA	NA		231	13.8706	0	0	1	1	1	1	1	1	1	1	1	NA	NA	NA
168	13.2666	0	1	1	1	1	1	1	1	1	1	1	1	1	NA	NA		295	14.069	1	1	1	1	1	1	1	1	1	1	1	1	NA	NA
231	13.8706	0	0	1	1	1	1	1	1	1	1	1	1	1	NA	NA		360	14.0774	0	1	1	1	1	1	1	1	1	1	1	1	NA	NA
295	14.069	0	0	1	1	1	1	1	1	1	1	1	1	1	1	1		359	13.9671	0	0	0	0	0	1	1	1	0	0	0	0	0	NA
360	14.0774	0	1	1	1	1	1	1	1	1	1	1	1	1	NA	NA		423	13.9888	0	0	1	1	1	1	1	1	1	1	1	1	NA	NA
359	13.9671	0	1	1	1	1	1	1	1	1	1	1	1	1	NA	NA		487	12.945	1	1	1	1	1	1	1	1	1	1	NA	NA	NA	NA
423	13.9888	1	1	1	1	1	1	1	1	1	1	1	1	1	NA	NA		488	14.0727	0	1	1	1	1	1	1	1	1	1	1	0	NA	NA
487	12.945	1	1	1	1	1	1	1	1	1	1	1	1	1	1	NA		550	12.1988	1	1	1	1	1	1	1	1	1	1	1	NA	NA	NA
488	14.0727	0	1	1	1	1	1	1	1	1	1	1	1	1	NA	NA		551	15.1753	0	1	1	1	1	1	1	1	1	1	1	1	NA	NA
550	12.1988	0	1	1	1	1	1	1	1	1	1	1	1	1	0	NA		582	17.4867	1	1	1	1	1	1	1	1	1	1	1	NA	NA	NA
551	15.1753	0	0	1	1	1	1	1	1	1	1	1	1	1	NA	NA		583	15.1952	0	1	1	1	1	1	1	1	1	1	1	1	NA	NA
582	17.4867	0	0	1	1	1	1	1	1	1	1	1	1	1	1	NA		584	15.9823	0	1	1	1	1	1	1	1	1	1	1	1	NA	NA
583	15.1952	0	1	1	1	1	1	1	1	1	1	1	1	1	NA	NA		615	14.8753	1	1	1	1	1	1	1	1	1	1	1	1	NA	NA
584	15.9823	1	1	1	1	1	1	1	1	1	1	1	1	NA	NA	NA		649	15.066	1	1	1	1	1	1	1	1	1	1	1	NA	NA	NA
615	14.8753	1	1	1	1	1	1	1	1	1	1	1	1	NA	NA	NA		647	17.5749	1	1	1	1	1	1	1	1	1	1	1	NA	NA	NA
647	17.5749	1	1	1	1	1	1	1	1	1	1	1	1	1	1	NA		678	16.7009	0	1	1	1	1	1	1	1	1	1	1	1	1	NA
649	15.066	0	1	1	1	1	1	1	1	1	1	1	1	1	NA	NA		712	14.9879	1	1	1	1	1	1	1	1	1	1	1	1	NA	NA
678	16.7009	0	1	1	1	1	1	1	1	1	1	1	1	1	1	NA		714	17.3527	1	1	1	1	1	1	1	1	1	1	1	1	NA	NA
712	14.9879	1	1	1	1	1	1	1	1	1	1	1	1	1	NA	NA		713	17.8017	0	1	1	1	1	1	1	1	1	1	1	1	1	NA
714	17.3527	1	1	1	1	1	1	1	1	1	1	1	1	NA	NA	NA		742	16.2434	0	1	1	1	1	1	1	1	1	1	1	1	NA	NA
713	17.8017	1	1	1	1	1	1	1	1	1	1	1	1	1	NA	NA		776	17.1895	1	1	1	1	1	1	1	1	1	1	1	1	NA	NA
742	16.2434	1	1	1	1	1	1	1	1	1	1	1	1	1	NA	NA		775	18.5829	1	1	1	1	1	1	1	1	1	1	1	1	NA	NA
776	17.1895	1	1	1	1	1	1	1	1	1	1	1	1	1	NA	NA		806	18.3215	1	1	1	1	1	1	1	1	1	1	1	1	NA	NA
775	18.5829	1	1	1	1	1	1	1	1	1	1	1	1	1	1	NA		838	18.2638	1	1	1	1	1	1	1	1	1	1	1	NA	NA	NA
806	18.3215	1	1	1	1	1	1	1	1	1	1	1	1	1	NA	NA		839	19.784	1	1	1	1	1	1	1	1	1	1	1	1	1	NA
838	18.2638	1	1	1	1	1	1	1	1	1	1	1	1	NA	NA	NA		870	18.022	1	1	1	1	1	1	1	1	1	1	1	NA	NA	NA
839	19.784	1	1	1	1	1	1	1	1	1	1	1	1	1	NA	NA		903	17.7661	1	1	1	1	1	1	1	1	1	1	1	1	NA	NA
870	18.022	1	1	1	1	1	1	1	1	1	1	1	1	1	NA	NA		902	19.7877	1	1	1	1	1	1	1	1	1	1	1	1	1	NA
903	17.7661	1	1	1	1	1	1	1	1	1	1	1	1	1	NA	NA		934	17.9978	1	1	1	1	1	1	1	1	1	1		NA	NA	NA
902	19.7877	1	1	1	1	1	1	1	1	1	1	1	1	1	NA	NA		967	19.6533	1	1	1	1	1	1	1	1	1	1	1	1	NA	NA
934	17.9978	1	1	1	1	1	1	1	1	1	1	NA	NA	NA	NA	NA		966	19.8071	1	1	1	1	1	1	1	1	1	1	1	1	NA	NA
967	19.6533	1	1	1	1	1	1	1	1	1	1	1	1	1	NA	NA		998	18.9977	1	1	1	1	1	1	1	1	1	1	1	1	1	NA
966	19.8071	1	1	1	1	1	1	1	1	1	1	1	1	1	NA	NA		1030	20.512	1	1	1	1	1	1	1	1	1	1	1	1	NA	NA
998	18.9977	1	1	1	1	1	1	1	1	1	1	1	1	1	1	NA		1031	20.5987	1	1	1	1	1	1	1	1	1	1	1	1	NA	NA
1030	20.512	1	1	1	1	1	1	1	1	1	1	1	1	1	NA	NA		1062	19.3315	1	1	1	1	1	1	1	1	1	1	1	NA	NA	NA
1031	20.5987	1	1	1	1	1	1	1	1	1	1	1	1	1	1	NA		1095	20.6051	1	1	1	1	1	1	1	1	1	1	1	1	NA	NA
1062	19.3315	1	1	1	1	1	1	1	1	1	1	1	1	1	1	NA		1094	20.387	1	1	1	1	1	1	1	1	1	1	1	1	1	NA
1095	20.6051	1	1	1	1	1	1	1	1	1	1	1	1	1	NA	NA		1126	19.101	1	1	1	1	1	1	1	1	1	1	1	1	NA	NA
1094	20.387	1	1	1	1	1	1	1	1	1	1	1	1	1	1	1		1158	19.875	1	1	1	1	1	1	1	1	1	1	1	1	1	NA
1126	19.101	1	1	1	1	1	1	1	1	1	1	1	1	1	NA	NA		1190	18.6095	1	1	1	1	1	1	1	1	1	1	1	NA	NA	NA
1158	19.875	1	1	1	1	1	1	1	1	1	1	1	1	1	1	1		1222	20.2287	1	1	1	1	1	1	1	1	1	1	1	1	1	NA
1190	18.6095	1	1	1	1	1	1	1	1	1	1	1	1	1	NA	NA		1254	20.2133	1	1	1	1	1	1	1	1	1	1	1	1	NA	NA
1222	20.2287	1	1	1	1	1	1	1	1	1	1	1	1	1	1	NA		1286	19.7955	1	1	1	1	1	1	1	1	1	1	1	1	NA	NA
1254	20.2133	1	1	1	1	1	1	1	1	1	1	1	1	1	1	NA		1318	20.3815	1	1	1	1	1	1	1	1	1	1	1	1	1	NA
1286	19.7955	1	1	1	1	1	1	1	1	1	1	1	1	1	1	NA		1350	20.2848	1	1	1	1	1	1	1	1	1	1	1	1	NA	NA
1318	20.3815	1	1	1	1	1	1	1	1	1	1	1	1	1	1	NA		1382	18.8178	1	1	1	1	1	1	1	1	1	1	1	1	1	NA
1350	20.2848	1	1	1	1	1	1	1	1	1	1	1	1	1	1	NA		1414	21.8178	1	1	1	1	1	1	1	1	1	1	1	1	1	NA
1382	18.8178	1	1	1	1	1	1	1	1	1	1	1	1	1	NA	NA		1478	22.8643	1	1	1	1	1	1	1	1	1	1	1	1	1	NA
1414	21.8178	1	1	1	1	1	1	1	1	1	1	1	1	1	1	NA		1542	19.7772	1	1	1	1	1	1	1	1	1	1	1	1	NA	NA
1478	22.8643	1	1	1	1	1	1	1	1	1	1	1	1	1	1	NA		1606	22.3618	1	1	1	1	1	1	1	1	1	1	1	1	NA	NA
1542	19.7772	1	1	1	1	1	1	1	1	1	1	1	1	1	1	NA		1670	24.8995	1	1	1	1	1	1	1	1	1	1	1	NA	NA	NA
1606	22.3618	1	1	1	1	1	1	1	1	1	1	1	1	1	1	NA		1734	27.3869	1	1	1	1	1	1	1	1	1	1	1	1	NA	NA
1670	24.8995	1	1	1	1	1	1	1	1	1	1	1	1	1	NA	NA		1798	25.0558	1	1	1	1	1	1	1	1	1	1	1	1	1	NA
1734	27.3869	1	1	1	1	1	1	1	1	1	1	1	1	NA	NA	NA		1862	23.4959	1	1	1	1	1	1	1	1	1	1	1	1	NA	NA
1798	25.0558	1	1	1	1	1	1	1	1	1	1	1	1	1	NA	NA		1926	25.7345	1	1	1	1	1	1	1	1	1	1	1	1	NA	NA
1862	23.4959	1	1	1	1	1	1	1	1	1	1	1	1	1	1	NA		1990	21.6951	1	1	1	1	1	1	1	1	1	1	1	1	NA	NA
1926	25.7345	1	1	1	1	1	1	1	1	1	1	1	1	1	NA	NA		2054	23.9266	1	1	1	1	1	1	1	1	1	1	1	1	NA	NA
1990	21.6951	1	1	1	1	1	1	1	1	1	1	1	1	1	1	NA		2118	26.9775	1	1	1	1	1	1	1	1	1	1	1	1	1	NA
2054	23.9266	1	1	1	1	1	1	1	1	1	1	1	1	1	1	1		2182	23.4182	1	1	1	1	1	1	1	1	1	1	1	1	1	NA
2118	26.9775	1	1	1	1	1	1	1	1	1	1	1	1	1	1	NA		2246	29.7443	1	1	1	1	1	1	1	1	1	1	1	1	1	NA
2182	23.4182	1	1	1	1	1	1	1	1	1	1	1	1	1	1	NA		2310	26.469	1	1	1	1	1	1	1	1	1	NA	NA	NA	NA	NA
2246	29.7443	1	1	1	1	1	1	1	1	1	1	1	1	1	1	NA		2374	25.7627	1	1	1	1	1	1	1	1	1	1	1	1	NA	NA
2310	26.469	1	1	1	1	1	1	1	1	1	1	1	1	1	NA	NA		2438	27.2034	1	1	1	1	1	1	1	1	1	1	1	1	NA	NA
2374	25.7627	1	1	1	1	1	1	1	1	1	1	1	1	1	1	NA		2502	25.8475	1	1	1	1	1	1	1	1	1	1	1	1	NA	NA
2438	27.2034	1	1	1	1	1	1	1	1	1	1	1	1	1	1	NA		2566	26.7798	1	1	1	1	1	1	1	1	1	1	1	1	1	NA
2502	25.8475	1	1	1	1	1	1	1	1	1	1	1	1	1	1	NA		2630	29.0113	1	1	1	1	1	1	1	1	1	1	1	1	NA	NA
2566	26.7798	1	1	1	1	1	1	1	1	1	1	1	1	1	NA	NA		2694	30.6818	1	1	1	1	1	1	1	1	1	1	1	1	1	NA
2630	29.0113	1	1	1	1	1	1	1	1	1	1	1	1	1	NA	NA		2758	28.3616	1	1	1	1	1	1	1	1	1	1	1	1	1	NA
2694	30.6818	1	1	1	1	1	1	1	1	1	1	1	1	1	1	NA		2822	32.1187	1	1	1	1	1	1	1	1	1	1	1	1	1	NA
2758	28.3616	1	1	1	1	1	1	1	1	1	1	1	1	1	1	1		2886	28.8483	1	1	1	1	1	1	1	1	1	1	1	1	1	NA
2822	32.1187	1	1	1	1	1	1	1	1	1	1	1	1	1	1	1		3014	27.4859	1	1	1	1	1	1	1	1	1	1	1	NA	NA	NA
2886	28.8483	1	1	1	1	1	1	1	1	1	1	1	1	1	1	NA		3142	31.3353	1	1	1	1	1	1	1	1	1	1	1	1	1	1
3014	27.4859	1	1	1	1	1	1	1	1	1	1	1	1	1	1	NA		3270	32.6537	1	1	1	1	1	1	1	1	1	1	1	1	NA	NA
3142	31.3353	1	1	1	1	1	1	1	1	1	1	1	1	1	1	NA		3398	28.807	1	1	1	1	1	1	1	1	1	1	1	1	1	NA
3270	32.6537	1	1	1	1	1	1	1	1	1	1	1	1	1	1	NA		3526	30.8239	1	1	1	1	1	1	1	1	1	1	1	1	NA	NA
3398	28.807	1	1	1	1	1	1	1	1	1	1	1	1	1	1	NA
3526	30.8239	1	1	1	1	1	1	1	1	1	1	1	1	1	1	NA

## Sheet: PR chondrification
Proximal radial chondrification
Dorsal fin																		Anal fin
						0	Absent or present (appeared)																	0	Absent or present (appeared)
						1	Present and chondrified / ossified																	1	Present and chondrified / ossified
						NA	non applicable																	NA	non applicable
SPM	SIZE	PR1	PR2	PR3	PR4	PR5	PR6	PR7	PR8	PR9	PR10	PR11	PR12	PR13	PR14	PR15		SPM	SIZE	PR1	PR2	PR3	PR4	PR5	PR6	PR7	PR8	PR9	PR10	PR11	PR12	PR13	PR14
101	10.0578	0	0	0	0	0	0	0	0	0	0	0	0	0	0	0		103	10.8945	0	0	0	0	0	0	0	0	0	0	0	0	NA	NA
102	8.6497	0	0	0	0	0	0	0	0	0	0	0	0	0	0	NA		167	12.5044	0	0	0	0	0	1	1	1	1	1	0	0	NA	NA
103	10.8945	0	0	0	0	0	0	0	0	0	0	0	0	0	NA	NA		168	13.2666	0	0	0	1	1	1	1	1	1	0	0	NA	NA	NA
167	12.5044	0	0	1	1	1	1	1	1	1	1	1	0	0	NA	NA		231	13.8706	0	0	1	1	1	1	1	1	1	1	0	NA	NA	NA
168	13.2666	0	0	1	1	1	1	1	1	1	1	1	1	1	NA	NA		295	14.069	0	1	1	1	1	1	1	1	1	1	1	0	NA	NA
231	13.8706	0	0	0	1	1	1	1	1	1	1	1	1	0	NA	NA		360	14.0774	0	0	1	1	1	1	1	1	1	1	1	1	NA	NA
295	14.069	0	0	1	1	1	1	1	1	1	1	1	1	1	1	0		359	13.9671	0	0	0	0	0	0	0	0	0	0	0	0	0	NA
360	14.0774	0	1	1	1	1	1	1	1	1	1	1	1	1	NA	NA		423	13.9888	0	0	0	1	1	1	1	1	1	1	1	0	NA	NA
359	13.9671	0	0	0	1	1	1	1	1	1	1	0	0	0	NA	NA		487	12.945	0	1	1	1	1	1	1	1	0	0	NA	NA	NA	NA
423	13.9888	1	1	1	1	1	1	1	1	1	1	1	1	1	NA	NA		488	14.0727	0	0	0	0	0	0	0	0	0	0	0	0	NA	NA
487	12.945	0	1	1	1	1	1	1	1	1	1	1	1	1	0	NA		550	12.1988	0	0	0	0	0	0	0	0	0	0	0	NA	NA	NA
488	14.0727	0	0	0	0	0	0	0	0	0	0	0	0	0	NA	NA		551	15.1753	0	0	1	1	1	1	1	1	1	1	1	1	NA	NA
550	12.1988	0	0	0	0	0	0	0	0	0	0	0	0	0	0	NA		582	17.4867	0	0	0	0	0	0	0	0	0	0	0	NA	NA	NA
551	15.1753	0	0	1	1	1	1	1	1	1	1	1	1	1	NA	NA		583	15.1952	0	0	1	1	1	1	1	1	1	1	1	0	NA	NA
582	17.4867	0	0	0	0	0	0	0	0	0	0	0	0	0	0	NA		584	15.9823	0	1	1	1	1	1	1	1	1	0	0	0	NA	NA
583	15.1952	0	0	1	1	1	1	1	1	1	1	1	1	1	NA	NA		615	14.8753	0	1	1	1	1	1	1	1	1	1	1	1	NA	NA
584	15.9823	0	0	1	1	1	1	1	1	1	1	1	1	NA	NA	NA		649	15.066	0	1	1	1	1	1	1	1	1	1	1	NA	NA	NA
615	14.8753	0	1	1	1	1	1	1	1	1	1	1	0	NA	NA	NA		647	17.5749	0	0	0	0	0	0	0	0	0	0	0	NA	NA	NA
647	17.5749	0	1	1	1	1	1	1	1	1	1	1	1	1	0	NA		678	16.7009	0	0	0	0	0	0	0	0	0	0	0	0	0	NA
649	15.066	0	1	1	1	1	1	1	1	1	1	1	1	1	NA	NA		712	14.9879	0	0	0	0	0	0	0	0	0	0	0	0	NA	NA
678	16.7009	0	0	0	0	0	0	0	0	0	0	0	0	0	0	NA		714	17.3527	0	0	1	1	1	1	1	1	0	0	0	0	NA	NA
712	14.9879	0	0	0	0	0	0	0	0	0	0	0	0	0	NA	NA		713	17.8017	0	0	1	1	1	1	1	1	1	1	0	0	0	NA
714	17.3527	0	1	1	1	1	1	1	1	1	0	0	0	NA	NA	NA		742	16.2434	0	0	0	0	0	0	0	0	0	0	0	0	NA	NA
713	17.8017	0	0	1	1	1	1	1	1	1	1	1	1	0	NA	NA		776	17.1895	0	0	1	1	1	1	1	1	0	0	0	0	NA	NA
742	16.2434	0	0	0	0	0	0	0	0	0	0	0	0	0	NA	NA		775	18.5829	0	1	1	1	1	1	1	0	0	0	0	0	NA	NA
776	17.1895	0	1	1	1	1	1	1	1	1	0	0	0	0	NA	NA		806	18.3215	0	1	1	1	1	1	1	1	1	1	1	0	NA	NA
775	18.5829	0	1	1	1	1	1	1	1	1	1	1	1	0	0	NA		838	18.2638	0	1	1	1	1	1	1	1	0	0	0	NA	NA	NA
806	18.3215	0	1	1	1	1	1	1	1	1	1	1	1	1	NA	NA		839	19.784	0	0	1	1	1	1	1	1	1	1	0	0	0	NA
838	18.2638	0	1	1	1	1	1	1	1	1	1	1	0	NA	NA	NA		870	18.022	0	1	1	1	1	1	1	1	1	1	0	NA	NA	NA
839	19.784	0	1	1	1	1	1	1	1	1	1	1	1	0	NA	NA		903	17.7661	1	1	1	1	1	1	1	1	1	1	1	1	NA	NA
870	18.022	0	1	1	1	1	1	1	1	1	1	1	1	1	NA	NA		902	19.7877	0	0	1	1	1	1	1	1	1	1	1	1	1	NA
903	17.7661	0	1	1	1	1	1	1	1	1	1	1	1	1	NA	NA		934	17.9978	0	1	1	1	1	1	1	1	1	1		NA	NA	NA
902	19.7877	0	1	1	1	1	1	1	1	1	1	1	1	1	NA	NA		967	19.6533	0	1	1	1	1	1	1	1	1	1	1	0	NA	NA
934	17.9978	1	1	1	1	1	1	1	1	1	1	NA	NA	NA	NA	NA		966	19.8071	1	1	1	1	1	1	1	1	1	1	1	1	NA	NA
967	19.6533	0	1	1	1	1	1	1	1	1	1	1	1	1	NA	NA		998	18.9977	0	1	1	1	1	1	1	1	1	1	1	1	1	NA
966	19.8071	1	1	1	1	1	1	1	1	1	1	1	1	1	NA	NA		1030	20.512	1	1	1	1	1	1	1	1	1	1	1	1	NA	NA
998	18.9977	0	1	1	1	1	1	1	1	1	1	1	1	1	1	NA		1031	20.5987	0	1	1	1	1	1	1	1	1	1	1	1	NA	NA
1030	20.512	1	1	1	1	1	1	1	1	1	1	1	1	1	NA	NA		1062	19.3315	0	1	1	1	1	1	1	1	1	1	1	NA	NA	NA
1031	20.5987	0	1	1	1	1	1	1	1	1	1	1	1	1	1	NA		1095	20.6051	0	1	1	1	1	1	1	1	1	1	1	1	NA	NA
1062	19.3315	0	1	1	1	1	1	1	1	1	1	1	1	1	1	NA		1094	20.387	0	1	1	1	1	1	1	1	1	1	1	1	1	NA
1095	20.6051	0	1	1	1	1	1	1	1	1	1	1	1	1	NA	NA		1126	19.101	0	1	1	1	1	1	1	1	1	1	1	1	NA	NA
1094	20.387	0	1	1	1	1	1	1	1	1	1	1	1	1	1	1		1158	19.875	1	1	1	1	1	1	1	1	1	1	1	1	1	NA
1126	19.101	1	1	1	1	1	1	1	1	1	1	1	1	1	NA	NA		1190	18.6095	1	1	1	1	1	1	1	1	1	1	1	NA	NA	NA
1158	19.875	1	1	1	1	1	1	1	1	1	1	1	1	1	1	1		1222	20.2287	1	1	1	1	1	1	1	1	1	1	1	1	1	NA
1190	18.6095	1	1	1	1	1	1	1	1	1	1	1	0	0	NA	NA		1254	20.2133	1	1	1	1	1	1	1	1	1	1	1	1	NA	NA
1222	20.2287	1	1	1	1	1	1	1	1	1	1	1	1	1	1	NA		1286	19.7955	1	1	1	1	1	1	1	1	1	1	1	1	NA	NA
1254	20.2133	1	1	1	1	1	1	1	1	1	1	1	1	1	1	NA		1318	20.3815	1	1	1	1	1	1	1	1	1	1	1	1	1	NA
1286	19.7955	1	1	1	1	1	1	1	1	1	1	1	1	1	1	NA		1350	20.2848	1	1	1	1	1	1	1	1	1	1	1	1	NA	NA
1318	20.3815	1	1	1	1	1	1	1	1	1	1	1	1	1	1	NA		1382	18.8178	1	1	1	1	1	1	1	1	1	1	1	1	1	NA
1350	20.2848	1	1	1	1	1	1	1	1	1	1	1	1	1	1	NA		1414	21.8178	1	1	1	1	1	1	1	1	1	1	1	1	1	NA
1382	18.8178	1	1	1	1	1	1	1	1	1	1	1	1	1	NA	NA		1478	22.8643	1	1	1	1	1	1	1	1	1	1	1	1	1	NA
1414	21.8178	1	1	1	1	1	1	1	1	1	1	1	1	1	1	NA		1542	19.7772	1	1	1	1	1	1	1	1	1	1	1	1	NA	NA
1478	22.8643	1	1	1	1	1	1	1	1	1	1	1	1	1	1	NA		1606	22.3618	1	1	1	1	1	1	1	1	1	1	1	1	NA	NA
1542	19.7772	1	1	1	1	1	1	1	1	1	1	1	1	1	1	NA		1670	24.8995	1	1	1	1	1	1	1	1	1	1	1	NA	NA	NA
1606	22.3618	1	1	1	1	1	1	1	1	1	1	1	1	1	1	NA		1734	27.3869	1	1	1	1	1	1	1	1	1	1	1	1	NA	NA
1670	24.8995	1	1	1	1	1	1	1	1	1	1	1	1	1	NA	NA		1798	25.0558	1	1	1	1	1	1	1	1	1	1	1	1	1	NA
1734	27.3869	1	1	1	1	1	1	1	1	1	1	1	1	NA	NA	NA		1862	23.4959	1	1	1	1	1	1	1	1	1	1	1	1	NA	NA
1798	25.0558	1	1	1	1	1	1	1	1	1	1	1	1	1	NA	NA		1926	25.7345	1	1	1	1	1	1	1	1	1	1	1	1	NA	NA
1862	23.4959	1	1	1	1	1	1	1	1	1	1	1	1	1	1	NA		1990	21.6951	1	1	1	1	1	1	1	1	1	1	1	1	NA	NA
1926	25.7345	1	1	1	1	1	1	1	1	1	1	1	1	1	NA	NA		2054	23.9266	1	1	1	1	1	1	1	1	1	1	1	1	NA	NA
1990	21.6951	1	1	1	1	1	1	1	1	1	1	1	1	1	1	NA		2118	26.9775	1	1	1	1	1	1	1	1	1	1	1	1	1	NA
2054	23.9266	1	1	1	1	1	1	1	1	1	1	1	1	1	1	1		2182	23.4182	1	1	1	1	1	1	1	1	1	1	1	1	1	NA
2118	26.9775	1	1	1	1	1	1	1	1	1	1	1	1	1	1	NA		2246	29.7443	1	1	1	1	1	1	1	1	1	1	1	1	1	NA
2182	23.4182	1	1	1	1	1	1	1	1	1	1	1	1	1	1	NA		2310	26.469	1	1	1	1	1	1	1	1	1	NA	NA	NA	NA	NA
2246	29.7443	1	1	1	1	1	1	1	1	1	1	1	1	1	1	NA		2374	25.7627	1	1	1	1	1	1	1	1	1	1	1	1	NA	NA
2310	26.469	1	1	1	1	1	1	1	1	1	1	1	1	1	NA	NA		2438	27.2034	1	1	1	1	1	1	1	1	1	1	1	1	NA	NA
2374	25.7627	1	1	1	1	1	1	1	1	1	1	1	1	1	1	NA		2502	25.8475	1	1	1	1	1	1	1	1	1	1	1	1	NA	NA
2438	27.2034	1	1	1	1	1	1	1	1	1	1	1	1	1	1	NA		2566	26.7798	1	1	1	1	1	1	1	1	1	1	1	1	1	NA
2502	25.8475	1	1	1	1	1	1	1	1	1	1	1	1	1	1	NA		2630	29.0113	1	1	1	1	1	1	1	1	1	1	1	1	NA	NA
2566	26.7798	1	1	1	1	1	1	1	1	1	1	1	1	1	NA	NA		2694	30.6818	1	1	1	1	1	1	1	1	1	1	1	1	1	NA
2630	29.0113	1	1	1	1	1	1	1	1	1	1	1	1	1	NA	NA		2758	28.3616	1	1	1	1	1	1	1	1	1	1	1	1	1	NA
2694	30.6818	1	1	1	1	1	1	1	1	1	1	1	1	1	1	NA		2822	32.1187	1	1	1	1	1	1	1	1	1	1	1	1	1	NA
2758	28.3616	1	1	1	1	1	1	1	1	1	1	1	1	1	1	1		2886	28.8483	1	1	1	1	1	1	1	1	1	1	1	1	1	NA
2822	32.1187	1	1	1	1	1	1	1	1	1	1	1	1	1	1	1		3014	27.4859	1	1	1	1	1	1	1	1	1	1	1	NA	NA	NA
2886	28.8483	1	1	1	1	1	1	1	1	1	1	1	1	1	1	NA		3142	31.3353	1	1	1	1	1	1	1	1	1	1	1	1	1	1
3014	27.4859	1	1	1	1	1	1	1	1	1	1	1	1	1	1	NA		3270	32.6537	1	1	1	1	1	1	1	1	1	1	1	1	NA	NA
3142	31.3353	1	1	1	1	1	1	1	1	1	1	1	1	1	1	NA		3398	28.807	1	1	1	1	1	1	1	1	1	1	1	1	1	NA
3270	32.6537	1	1	1	1	1	1	1	1	1	1	1	1	1	1	NA		3526	30.8239	1	1	1	1	1	1	1	1	1	1	1	1	NA	NA
3398	28.807	1	1	1	1	1	1	1	1	1	1	1	1	1	1	NA
3526	30.8239	1	1	1	1	1	1	1	1	1	1	1	1	1	1	NA

## Sheet: PR ossification
Proximal radial ossification
Dorsal fin																		Anal fin
						0	Previous states (absent, present, chondrified)																	0	Previous states (absent, present, chondrified)
						1	Ossified																	1	Ossified
						NA	non applicable																	NA	non applicable
SPM	SIZE	PR1	PR2	PR3	PR4	PR5	PR6	PR7	PR8	PR9	PR10	PR11	PR12	PR13	PR14	PR15		SPM	SIZE	PR1	PR2	PR3	PR4	PR5	PR6	PR7	PR8	PR9	PR10	PR11	PR12	PR13	PR14
101	10.0578	0	0	0	0	0	0	0	0	0	0	0	0	0	0	0		103	10.8945	0	0	0	0	0	0	0	0	0	0	0	0	NA	NA
102	8.6497	0	0	0	0	0	0	0	0	0	0	0	0	0	0	NA		167	12.5044	0	0	0	0	0	0	0	0	0	0	0	0	NA	NA
103	10.8945	0	0	0	0	0	0	0	0	0	0	0	0	0	NA	NA		168	13.2666	0	0	0	0	0	0	0	0	0	0	0	NA	NA	NA
167	12.5044	0	0	0	0	0	0	0	0	0	0	0	0	0	NA	NA		231	13.8706	0	0	0	0	0	0	0	0	0	0	0	NA	NA	NA
168	13.2666	0	0	0	0	0	0	0	0	0	0	0	0	0	NA	NA		295	14.069	0	0	0	0	0	0	0	0	0	0	0	0	NA	NA
231	13.8706	0	0	0	0	0	0	0	0	0	0	0	0	0	NA	NA		360	14.0774	0	0	0	0	0	0	0	0	0	0	0	0	NA	NA
295	14.069	0	0	0	0	0	0	0	0	0	0	0	0	0	0	0		359	13.9671	0	0	0	0	0	0	0	0	0	0	0	0	0	NA
360	14.0774	0	0	0	0	0	0	0	0	0	0	0	0	0	NA	NA		423	13.9888	0	0	0	0	0	0	0	0	0	0	0	0	NA	NA
359	13.9671	0	0	0	0	0	0	0	0	0	0	0	0	0	NA	NA		487	12.945	0	0	0	0	0	0	0	0	0	0	NA	NA	NA	NA
423	13.9888	0	0	0	0	0	0	0	0	0	0	0	0	0	NA	NA		488	14.0727	0	0	0	0	0	0	0	0	0	0	0	0	NA	NA
487	12.945	0	0	0	0	0	0	0	0	0	0	0	0	0	0	NA		550	12.1988	0	0	0	0	0	0	0	0	0	0	0	NA	NA	NA
488	14.0727	0	0	0	0	0	0	0	0	0	0	0	0	0	NA	NA		551	15.1753	0	0	0	0	0	0	0	0	0	0	0	0	NA	NA
550	12.1988	0	0	0	0	0	0	0	0	0	0	0	0	0	0	NA		582	17.4867	0	0	0	0	0	0	0	0	0	0	0	NA	NA	NA
551	15.1753	0	0	0	0	0	0	0	0	0	0	0	0	0	NA	NA		583	15.1952	0	0	0	0	0	0	0	0	0	0	0	0	NA	NA
582	17.4867	0	0	0	0	0	0	0	0	0	0	0	0	0	0	NA		584	15.9823	0	0	0	0	0	0	0	0	0	0	0	0	NA	NA
583	15.1952	0	0	0	0	0	0	0	0	0	0	0	0	0	NA	NA		615	14.8753	0	0	0	0	0	0	0	0	0	0	0	0	NA	NA
584	15.9823	0	0	0	0	0	0	0	0	0	0	0	0	NA	NA	NA		649	15.066	0	0	0	0	0	0	0	0	0	0	0	NA	NA	NA
615	14.8753	0	0	0	0	0	0	0	0	0	0	0	0	NA	NA	NA		647	17.5749	0	0	0	0	0	0	0	0	0	0	0	NA	NA	NA
647	17.5749	0	0	0	0	0	0	0	0	0	0	0	0	0	0	NA		678	16.7009	0	0	0	0	0	0	0	0	0	0	0	0	0	NA
649	15.066	0	0	0	0	0	0	0	0	0	0	0	0	0	NA	NA		712	14.9879	0	0	0	0	0	0	0	0	0	0	0	0	NA	NA
678	16.7009	0	0	0	0	0	0	0	0	0	0	0	0	0	0	NA		714	17.3527	0	0	0	0	0	0	0	0	0	0	0	0	NA	NA
712	14.9879	0	0	0	0	0	0	0	0	0	0	0	0	0	NA	NA		713	17.8017	0	0	0	0	0	0	0	0	0	0	0	0	0	NA
714	17.3527	0	0	0	0	0	0	0	0	0	0	0	0	NA	NA	NA		742	16.2434	0	0	0	0	0	0	0	0	0	0	0	0	NA	NA
713	17.8017	0	0	0	0	0	0	0	0	0	0	0	0	0	NA	NA		776	17.1895	0	0	0	0	0	0	0	0	0	0	0	0	NA	NA
742	16.2434	0	0	0	0	0	0	0	0	0	0	0	0	0	NA	NA		775	18.5829	0	0	0	0	0	0	0	0	0	0	0	0	NA	NA
776	17.1895	0	0	0	0	0	0	0	0	0	0	0	0	0	NA	NA		806	18.3215	0	0	0	0	0	0	0	0	0	0	0	0	NA	NA
775	18.5829	0	0	0	0	0	0	0	0	0	0	0	0	0	0	NA		838	18.2638	0	0	0	0	0	0	0	0	0	0	0	NA	NA	NA
806	18.3215	0	0	0	0	0	0	0	0	0	0	0	0	0	NA	NA		839	19.784	0	0	0	0	0	0	0	0	0	0	0	0	0	NA
838	18.2638	0	0	0	0	0	0	0	0	0	0	0	0	NA	NA	NA		870	18.022	0	0	0	0	0	0	0	0	0	0	0	NA	NA	NA
839	19.784	0	0	0	0	0	0	0	0	0	0	0	0	0	NA	NA		903	17.7661	0	0	0	0	0	0	0	0	0	0	0	0	NA	NA
870	18.022	0	0	0	0	0	0	0	0	0	0	0	0	0	NA	NA		902	19.7877	0	0	0	0	0	0	0	0	0	0	0	0	0	NA
903	17.7661	0	0	0	0	0	0	0	0	0	0	0	0	0	NA	NA		934	17.9978	0	0	0	0	0	0	0	0	0	0		NA	NA	NA
902	19.7877	0	0	0	0	0	0	0	0	0	0	0	0	0	NA	NA		967	19.6533	0	0	0	0	0	0	0	0	0	0	0	0	NA	NA
934	17.9978	0	0	0	0	0	0	0	0	0	0	NA	NA	NA	NA	NA		966	19.8071	0	0	0	0	0	0	0	0	0	0	0	0	NA	NA
967	19.6533	0	0	0	0	0	0	0	0	0	0	0	0	0	NA	NA		998	18.9977	0	0	0	0	0	0	0	0	0	0	0	0	0	NA
966	19.8071	0	0	0	0	0	0	0	0	0	0	0	0	0	NA	NA		1030	20.512	0	0	0	0	0	0	0	0	0	0	0	0	NA	NA
998	18.9977	0	0	0	0	0	0	0	0	0	0	0	0	0	0	NA		1031	20.5987	0	0	0	0	0	0	0	0	0	0	0	0	NA	NA
1030	20.512	0	0	0	0	0	0	0	0	0	0	0	0	0	NA	NA		1062	19.3315	0	0	0	0	0	0	0	0	0	0	0	NA	NA	NA
1031	20.5987	0	0	0	0	0	0	0	0	0	0	0	0	0	0	NA		1095	20.6051	0	0	0	0	0	0	0	0	0	0	0	0	NA	NA
1062	19.3315	0	0	0	0	0	0	0	0	0	0	0	0	0	0	NA		1094	20.387	0	0	0	0	0	0	0	0	0	0	0	0	0	NA
1095	20.6051	0	0	0	0	0	0	0	0	0	0	0	0	0	NA	NA		1126	19.101	0	0	0	0	0	0	0	0	0	0	0	0	NA	NA
1094	20.387	0	0	0	0	0	0	0	0	0	0	0	0	0	0	0		1158	19.875	0	0	0	0	0	0	0	0	0	0	0	0	0	NA
1126	19.101	0	0	0	0	0	0	0	0	0	0	0	0	0	NA	NA		1190	18.6095	0	0	0	0	0	0	0	0	0	0	0	NA	NA	NA
1158	19.875	0	0	0	0	0	0	0	0	0	0	0	0	0	0	0		1222	20.2287	0	0	0	0	0	0	0	0	0	0	0	0	0	NA
1190	18.6095	0	0	0	0	0	0	0	0	0	0	0	0	0	NA	NA		1254	20.2133	0	0	0	0	0	0	0	0	0	0	0	0	NA	NA
1222	20.2287	0	0	0	0	0	0	0	0	0	0	0	0	0	0	NA		1286	19.7955	0	0	0	0	0	0	0	0	0	0	0	0	NA	NA
1254	20.2133	0	0	0	0	0	0	0	0	0	0	0	0	0	0	NA		1318	20.3815	0	0	0	0	0	0	0	0	0	0	0	0	0	NA
1286	19.7955	0	0	0	0	0	0	0	0	0	0	0	0	0	0	NA		1350	20.2848	0	0	0	0	0	0	0	0	0	0	0	0	NA	NA
1318	20.3815	0	0	0	0	0	0	0	0	0	0	0	0	0	0	NA		1382	18.8178	0	0	0	0	0	0	0	0	0	0	0	0	0	NA
1350	20.2848	0	0	0	0	0	0	0	0	0	0	0	0	0	0	NA		1414	21.8178	0	0	0	0	0	0	0	0	0	0	0	0	0	NA
1382	18.8178	0	0	0	0	0	0	0	0	0	0	0	0	0	NA	NA		1478	22.8643	0	0	0	0	0	0	0	0	0	0	0	0	0	NA
1414	21.8178	0	0	0	0	0	0	0	0	0	0	0	0	0	0	NA		1542	19.7772	0	0	0	0	0	0	0	0	0	0	0	0	NA	NA
1478	22.8643	0	0	0	0	0	0	0	0	0	0	0	0	0	0	NA		1606	22.3618	0	0	0	0	0	0	0	0	0	0	0	0	NA	NA
1542	19.7772	0	0	0	0	0	0	0	0	0	0	0	0	0	0	NA		1670	24.8995	1	1	1	1	1	1	1	1	1	1	1	NA	NA	NA
1606	22.3618	0	0	0	0	0	0	0	0	0	0	0	0	0	0	NA		1734	27.3869	0	0	0	0	0	0	0	0	0	0	0	0	NA	NA
1670	24.8995	0	0	1	1	1	1	0	0	0	0	0	0	0	NA	NA		1798	25.0558	0	1	0	0	0	0	0	0	0	0	0	0	0	NA
1734	27.3869	1	1	1	1	1	1	0	0	0	0	0	0	NA	NA	NA		1862	23.4959	0	0	0	0	0	0	0	0	0	0	0	0	NA	NA
1798	25.0558	1	1	1	1	1	1	1	0	0	0	0	0	0	NA	NA		1926	25.7345	0	0	0	0	0	0	0	0	0	0	0	0	NA	NA
1862	23.4959	0	1	1	1	1	1	0	0	0	0	0	0	0	0	NA		1990	21.6951	0	0	0	0	0	0	0	0	0	0	0	0	NA	NA
1926	25.7345	0	0	0	0	0	0	0	0	0	0	0	0	0	NA	NA		2054	23.9266	0	0	0	0	0	0	0	0	0	0	0	0	NA	NA
1990	21.6951	0	0	0	0	0	0	0	0	0	0	0	0	0	0	NA		2118	26.9775	0	1	1	1	1	1	1	1	1	1	1	1	1	NA
2054	23.9266	0	0	0	0	0	0	0	0	0	0	0	0	0	0	0		2182	23.4182	0	0	0	0	0	0	0	0	0	0	0	0	0	NA
2118	26.9775	0	1	1	1	1	1	1	0	0	0	0	0	0	0	NA		2246	29.7443	0	0	0	1	1	0	0	0	0	0	0	0	0	NA
2182	23.4182	0	0	0	0	0	0	0	0	0	0	0	0	0	0	NA		2310	26.469	0	0	0	1	0	0	0	0	0	NA	NA	NA	NA	NA
2246	29.7443	1	1	1	1	1	1	1	0	0	0	0	0	0	0	NA		2374	25.7627	0	0	1	1	1	1	1	1	0	1	0	0	NA	NA
2310	26.469	1	1	1	1	0	0	0	0	0	0	0	0	0	NA	NA		2438	27.2034	0	1	0	1	1	0	0	0	0	0	0	0	NA	NA
2374	25.7627	0	0	1	1	1	1	1	1	0	0	0	0	0	0	NA		2502	25.8475	0	0	1	0	0	0	0	0	0	0	0	0	NA	NA
2438	27.2034	0	1	1	1	1	1	0	0	0	0	0	0	0	0	NA		2566	26.7798	0	0	0	0	0	0	0	0	0	0	0	0	0	NA
2502	25.8475	0	0	0	1	1	0	0	0	0	0	0	0	0	0	NA		2630	29.0113	0	0	0	0	0	0	0	0	0	0	0	0	NA	NA
2566	26.7798	0	0	0	0	0	0	0	0	0	0	0	0	0	NA	NA		2694	30.6818	0	0	1	1	1	1	1	0	0	0	0	0	0	NA
2630	29.0113	1	0	1	1	1	1	0	0	0	0	0	0	0	NA	NA		2758	28.3616	0	0	0	0	0	0	0	0	0	0	0	0	0	NA
2694	30.6818	0	1	1	1	1	1	0	0	0	0	0	0	0	0	NA		2822	32.1187	0	0	1	1	1	1	1	0	0	0	0	0	0	NA
2758	28.3616	0	0	0	0	0	0	0	0	0	0	0	0	0	0	0		2886	28.8483	0	1	1	1	1	1	1	0	0	0	0	0	0	NA
2822	32.1187	0	1	1	1	1	1	1	1	1	1	0	0	0	0	0		3014	27.4859	0	0	0	0	0	0	0	0	0	0	0	NA	NA	NA
2886	28.8483	0	1	1	1	1	1	1	1	0	0	0	0	0	0	NA		3142	31.3353	0	0	0	0	0	0	0	0	0	0	0	0	0	0
3014	27.4859	1	1	1	1	1	1	0	0	0	0	0	0	0	0	NA		3270	32.6537	0	1	1	1	1	1	1	1	1	1	1	1	NA	NA
3142	31.3353	0	0	0	0	0	0	0	0	0	0	0	0	0	0	NA		3398	28.807	0	1	0	0	0	0	0	0	0	0	0	0	0	NA
3270	32.6537	1	1	1	1	1	1	1	1	1	1	1	0	0	0	NA		3526	30.8239	1	1	1	1	1	1	1	1	1	1	1	1	NA	NA
3398	28.807	0	0	1	1	1	1	0	0	0	0	0	0	0	0	NA
3526	30.8239	1	1	1	1	1	1	1	1	1	1	1	1	1	1	NA

## Sheet: DR apparition
Distal radial apparition
Dorsal fin																		Anal fin
						0	Absent																	0	Absent
						1	Present																	1	Present
						2	non applicable																	2	non applicable
SPM	SIZE	DR1	DR2	DR3	DR4	DR5	DR6	DR7	DR8	DR9	DR10	DR11	DR12	DR13	DR14	DR15		SPM	SIZE	DR1	DR2	DR3	DR4	DR5	DR6	DR7	DR8	DR9	DR10	DR11	DR12	DR13	DR14
101	10.0578	0	0	0	0	0	0	0	0	0	0	0	0	0	0	0		101	10.0578	0	0	0	0	0	0	0	0	0	0	0	0	NA	NA
102	8.6497	0	0	0	0	0	0	0	0	0	0	0	0	0	0	0		102	8.6497	0	0	0	0	0	0	0	0	0	0	0	0	NA	NA
103	10.8945	0	0	0	0	0	0	0	0	0	0	0	0	0	0	0		103	10.8945	0	0	0	0	0	0	0	0	0	0	0	0	NA	NA
167	12.5044	0	0	0	0	0	0	0	0	0	0	0	0	0	0	0		167	12.5044	0	0	0	0	0	0	0	0	0	0	0	0	NA	NA
168	13.2666	0	0	0	0	0	0	0	0	0	0	0	0	0	0	0		168	13.2666	0	0	0	0	0	0	0	0	0	0	0	NA	NA	NA
231	13.8706	0	0	0	0	0	0	0	0	0	0	0	0	0	0	0		231	13.8706	0	0	0	0	0	0	0	0	0	0	0	NA	NA	NA
295	14.069	0	0	0	0	0	0	0	0	0	0	0	0	0	0	0		295	14.069	0	0	0	0	0	0	0	0	0	0	0	0	NA	NA
360	14.0774	0	0	0	0	0	0	0	0	0	0	0	0	0	0	0		360	14.0774	0	0	0	0	0	0	0	0	0	0	0	0	NA	NA
359	13.9671	0	0	0	0	0	0	0	0	0	0	0	0	0	0	0		359	13.9671	0	0	0	0	0	0	0	0	0	0	0	0	0	NA
423	13.9888	0	0	0	0	0	0	0	0	0	0	0	0	0	0	0		423	13.9888	0	0	0	0	0	0	0	0	0	0	0	0	NA	NA
487	12.945	0	1	1	1	1	1	1	1	1	0	0	0	0	0	NA		487	12.945	0	0	0	0	0	0	0	0	0	0	0	NA	NA	NA
488	14.0727	0	0	0	0	0	0	0	0	0	0	0	0	0	0	0		488	14.0727	0	0	0	0	0	0	0	0	0	0	0	0	NA	NA
550	12.1988	0	0	0	0	0	0	0	0	0	0	0	0	0	0	NA		550	12.1988	0	0	0	0	0	0	0	0	0	0	0	NA	NA	NA
551	15.1753	0	0	0	0	0	0	0	0	0	0	0	0	0	0	NA		551	15.1753	0	0	0	0	0	0	0	0	0	0	0	0	NA	NA
582	17.4867	0	0	0	0	0	0	0	0	0	0	0	0	0	0	NA		582	17.4867	0	0	0	0	0	0	0	0	0	0	0	NA	NA	NA
583	15.1952	0	0	0	1	1	1	1	1	1	1	1	1	1	1	NA		583	15.1952	0	1	1	1	1	1	1	0	0	0	0	0	NA	NA
584	15.9823	0	0	1	1	1	1	1	1	1	1	1	0	NA	NA	NA		584	15.9823	0	0	0	0	0	0	0	0	0	0	0	0	NA	NA
615	14.8753	0	1	1	1	1	1	1	1	1	1	0	0	NA	NA	NA		649	15.066	0	1	1	1	1	1	1	1	1	1	1	NA	NA	NA
647	17.5749	0	1	1	1	1	1	1	1	1	1	0	0	0	0	NA		647	17.5749	0	0	1	1	1	1	1	1	1	1	1	0	NA	NA
649	15.066	1	1	1	1	1	1	1	1	1	1	1	1	0	NA	NA		678	16.7009	0	0	1	1	1	1	1	1	1	1	1	1	0	NA
678	16.7009	0	1	1	1	1	1	1	1	1	0	0	0	0	0	NA		712	14.9879	0	0	1	0	0	0	0	0	0	0	0	0	NA	NA
712	14.9879	0	0	0	0	0	1	1	1	1	1	0	0	0	NA	NA		714	17.3527	0	0	1	1	1	1	1	1	1	1	1	1	NA	NA
714	17.3527	0	1	1	1	1	1	1	1	1	1	1	1	NA	NA	NA		713	17.8017	0	0	1	1	1	1	1	1	1	1	1	0	0	NA
713	17.8017	0	1	1	1	1	1	1	1	1	1	1	1	1	NA	NA		742	16.2434	0	1	1	1	1	1	1	1	1	1	1	0	NA	NA
742	16.2434	0	0	0	1	1	1	1	1	1	1	1	0	0	NA	NA		776	17.1895	0	1	1	1	1	1	1	1	1	1	0	0	NA	NA
776	17.1895	0	1	1	1	1	1	1	1	1	1	1	1	1	NA	NA		775	18.5829	1	1	1	1	1	1	1	1	1	1	1	1	NA	NA
775	18.5829	1	1	1	1	1	1	1	1	1	1	1	1	1	1	NA		806	18.3215	0	1	1	1	1	1	1	1	1	1	1	1	NA	NA
806	18.3215	1	1	1	1	1	1	1	1	1	1	1	1	1	NA	NA		838	18.2638	0	1	1	1	1	1	1	1	1	1	1	NA	NA	NA
838	18.2638	1	1	1	1	1	1	1	1	1	1	1	1	NA	NA	NA		839	19.784	1	1	1	1	1	1	1	1	1	1	1	1	1	NA
839	19.784	1	1	1	1	1	1	1	1	1	1	1	1	1	NA	NA		870	18.022	1	1	1	1	1	1	1	1	1	1	1	NA	NA	NA
870	18.022	0	1	1	1	1	1	1	1	1	1	1	1	1	NA	NA		903	17.7661	1	1	1	1	1	1	1	1	1	1	1	1	NA	NA
903	17.7661	0	1	1	1	1	1	1	1	1	1	1	1	1	NA	NA		902	19.6927	0	1	1	1	1	1	1	1	1	1	1	1	NA	NA
902	19.7877	0	0	1	1	1	1	1	1	1	1	1	1	1	1	NA		934	17.9978	0	1	1	1	1	1	1	1	1	1	NA	NA	NA	NA
934	17.9978	1	1	1	1	1	1	1	1	1	1	NA	NA	NA	NA	NA		967	19.6533	0	1	1	1	1	1	1	1	1	1	1	1	NA	NA
967	19.6533	1	1	1	1	1	1	1	1	1	1	1	1	1	NA	NA		966	19.8071	0	1	1	1	1	1	1	1	1	1	1	1	NA	NA
966	19.8071	0	1	1	1	1	1	1	1	1	1	1	1	1	NA	NA		998	18.9977	0	1	1	1	1	1	1	1	1	1	1	1	1	NA
998	18.9977	1	1	1	1	1	1	1	1	1	1	1	1	1	1	NA		1030	20.512	0	1	1	1	1	1	1	1	1	1	1	1	NA	NA
1030	20.512	0	1	1	1	1	1	1	1	1	1	1	1	1	NA	NA		1031	20.5987	0	1	1	1	1	1	1	1	1	1	1	1	NA	NA
1031	20.5987	0	1	1	1	1	1	1	1	1	1	1	1	1	1	NA		1062	19.3315	0	1	1	1	1	1	1	1	1	1	1	NA	NA	NA
1062	19.3315	0	1	1	1	1	1	1	1	1	1	1	1	1	1	NA		1095	20.6051	0	1	1	1	1	1	1	1	1	1	1	1	NA	NA
1095	20.6051	0	1	1	1	1	1	1	1	1	1	1	1	1	NA	NA		1094	20.387	0	1	1	1	1	1	1	1	1	1	1	1	1	NA
1094	20.387	0	1	1	1	1	1	1	1	1	1	1	1	1	1	1		1126	19.101	0	1	1	1	1	1	1	1	1	1	1	1	NA	NA
1126	19.101	0	1	1	1	1	1	1	1	1	1	1	1	1	NA	NA		1158	19.875	0	1	1	1	1	1	1	1	1	1	1	1	1	NA
1158	19.875	0	1	1	1	1	1	1	1	1	1	1	1	1	1	1		1190	18.6095	1	1	1	1	1	1	1	1	1	1	1	NA	NA	NA
1190	18.6095	1	1	1	1	1	1	1	1	1	1	1	1	1	NA	NA		1222	20.2287	0	1	1	1	1	1	1	1	1	1	1	1	1	NA
1222	20.2287	0	1	1	1	1	1	1	1	1	1	1	1	1	1	NA		1254	20.2133	1	1	1	1	1	1	1	1	1	1	1	1	NA	NA
1254	20.2133	1	1	1	1	1	1	1	1	1	1	1	1	1	1	NA		1286	19.7955	1	1	1	1	1	1	1	1	1	1	1	1	NA	NA
1286	19.7955	0	1	1	1	1	1	1	1	1	1	1	1	1	1	NA		1318	20.3815	0	1	1	1	1	1	1	1	1	1	1	1	1	NA
1318	20.3815	0	0	1	1	1	1	1	1	1	1	1	1	1	1	NA		1350	20.2848	0	1	1	1	1	1	1	1	1	1	1	1	NA	NA
1350	20.2848	0	1	1	1	1	1	1	1	1	1	1	1	1	1	NA		1382	18.8178	0	1	1	1	1	1	1	1	1	1	1	1	NA	NA
1382	18.8178	0	1	1	1	1	1	1	1	1	1	1	1	1	NA	NA		1414	21.8178	0	1	1	1	1	1	1	1	1	1	1	1	1	NA
1414	21.8178	1	1	1	1	1	1	1	1	1	1	1	1	1	1	NA		1478	22.8643	0	0	1	1	1	1	1	1	1	1	1	1	1	NA
1478	22.8643	0	1	1	1	1	1	1	1	1	1	1	1	1	1	NA		1542	19.7772	1	1	1	1	1	1	1	1	1	1	1	1	NA	NA
1542	19.7772	1	1	1	1	1	1	1	1	1	1	1	1	1	1	NA		1606	22.3618	0	1	1	1	1	1	1	1	1	1	1	1	NA	NA
1606	22.3618	1	1	1	1	1	1	1	1	1	1	1	1	1	1	NA		1670	24.8995	1	1	1	1	1	1	1	1	1	1	1	NA	NA	NA
1670	24.8995	0	1	1	1	1	1	1	1	1	1	1	1	1	NA	NA		1734	27.3869	1	1	1	1	1	1	1	1	1	1	1	1	NA	NA
1734	27.3869	1	1	1	1	1	1	1	1	1	1	1	1	NA	NA	NA		1798	25.0558	0	1	1	1	1	1	1	1	1	1	1	1	1	NA
1798	25.0558	1	1	1	1	1	1	1	1	1	1	1	1	1	NA	NA		1862	23.4959	1	1	1	1	1	1	1	1	1	1	1	1	NA	NA
1862	23.4959	1	1	1	1	1	1	1	1	1	1	1	1	1	1	NA		1926	25.7345	0	1	1	1	1	1	1	1	1	1	1	1	NA	NA
1926	25.7345	1	1	1	1	1	1	1	1	1	1	1	1	1	NA	NA		1990	21.6951	1	1	1	1	1	1	1	1	1	1	1	1	NA	NA
1990	21.6951	1	1	1	1	1	1	1	1	1	1	1	1	1	1	NA		2054	23.9266	0	1	1	1	1	1	1	1	1	1	1	1	NA	NA
2054	23.9266	0	1	1	1	1	1	1	1	1	1	1	1	1	1	1		2118	26.9775	0	1	1	1	1	1	1	1	1	1	1	1	1	NA
2118	26.9775	0	1	1	1	1	1	1	1	1	1	1	1	1	1	NA		2182	23.4182	1	1	1	1	1	1	1	1	1	1	1	1	1	NA
2182	23.4182	0	1	1	1	1	1	1	1	1	1	1	1	1	1	NA		2246	29.7443	0	1	1	1	1	1	1	1	1	1	1	1	1	NA
2246	29.7443	1	1	1	1	1	1	1	1	1	1	1	1	1	1	NA		2310	26.469	1	1	1	1	1	1	1	1	1	NA	NA	NA	NA	NA
2310	26.469	1	1	1	1	1	1	1	1	1	1	1	1	1	NA	NA		2374	25.7627	0	1	1	1	1	1	1	1	1	1	1	1	NA	NA
2374	25.7627	0	1	1	1	1	1	1	1	1	1	1	1	1	1	NA		2438	27.2034	0	1	1	1	1	1	1	1	1	1	1	1	NA	NA
2438	27.2034	1	1	1	1	1	1	1	1	1	1	1	1	1	1	NA		2502	25.8475	0	1	1	1	1	1	1	1	1	1	1	1	NA	NA
2502	25.8475	1	1	1	1	1	1	1	1	1	1	1	1	1	1	NA		2566	26.7798	0	1	1	1	1	1	1	1	1	1	1	1	1	NA
2566	26.7798	0	1	1	1	1	1	1	1	1	1	1	1	1	NA	NA		2630	29.0113	1	1	1	1	1	1	1	1	1	1	1	1	NA	NA
2630	29.0113	1	1	1	1	1	1	1	1	1	1	1	1	1	NA	NA		2694	30.6818	0	1	1	1	1	1	1	1	1	1	1	1	1	NA
2694	30.6818	1	1	1	1	1	1	1	1	1	1	1	1	1	1	NA		2758	28.3616	0	1	1	1	1	1	1	1	1	1	1	1	1	NA
2758	28.3616	0	1	1	1	1	1	1	1	1	1	1	1	1	1	1		2822	32.1187	0	1	1	1	1	1	1	1	1	1	1	1	1	NA
2822	32.1187	1	1	1	1	1	1	1	1	1	1	1	1	1	1	1		2886	28.8483	0	1	1	1	1	1	1	1	1	1	1	1	1	NA
2886	28.8483	1	1	1	1	1	1	1	1	1	1	1	1	1	1	NA		3014	27.4859	1	1	1	1	1	1	1	1	1	1	1	NA	NA	NA
3014	27.4859	0	1	1	1	1	1	1	1	1	1	1	1	1	1	NA		3142	31.3353	0	1	1	1	1	1	1	1	1	1	1	1	1	1
3142	31.3353	1	1	1	1	1	1	1	1	1	1	1	1	1	1	NA		3270	32.6537	0	1	1	1	1	1	1	1	1	1	1	1	NA	NA
3270	32.6537	1	1	1	1	1	1	1	1	1	1	1	1	1	1	NA		3398	28.807	0	1	1	1	1	1	1	1	1	1	1	1	1	NA
3398	28.807	1	1	1	1	1	1	1	1	1	1	1	1	1	1	NA		3526	30.8239	0	1	1	1	1	1	1	1	1	1	1	1	NA	NA
3526	30.8239	0	1	1	1	1	1	1	1	1	1	1	1	1	0	NA

## Sheet: DR chondrification
Distal radial chondrification
Dorsal fin																		Anal fin
						0	Absent or present (appeared)																	0	Absent or present (appeared)
						1	Present and chondrified / ossified																	1	Present and chondrified / ossified
						NA	non applicable																	NA	non applicable
SPM	SIZE	DR1	DR2	DR3	DR4	DR5	DR6	DR7	DR8	DR9	DR10	DR11	DR12	DR13	DR14	DR15		SPM	SIZE	DR1	DR2	DR3	DR4	DR5	DR6	DR7	DR8	DR9	DR10	DR11	DR12	DR13	DR14
101	10.0578	0	0	0	0	0	0	0	0	0	0	0	0	0	0	0		101	10.0578	0	0	0	0	0	0	0	0	0	0	0	0	NA	NA
102	8.6497	0	0	0	0	0	0	0	0	0	0	0	0	0	0	0		102	8.6497	0	0	0	0	0	0	0	0	0	0	0	0	NA	NA
103	10.8945	0	0	0	0	0	0	0	0	0	0	0	0	0	0	0		103	10.8945	0	0	0	0	0	0	0	0	0	0	0	0	NA	NA
167	12.5044	0	0	0	0	0	0	0	0	0	0	0	0	0	0	0		167	12.5044	0	0	0	0	0	0	0	0	0	0	0	0	NA	NA
168	13.2666	0	0	0	0	0	0	0	0	0	0	0	0	0	0	0		168	13.2666	0	0	0	0	0	0	0	0	0	0	0	NA	NA	NA
231	13.8706	0	0	0	0	0	0	0	0	0	0	0	0	0	0	0		231	13.8706	0	0	0	0	0	0	0	0	0	0	0	NA	NA	NA
295	14.069	0	0	0	0	0	0	0	0	0	0	0	0	0	0	0		295	14.069	0	0	0	0	0	0	0	0	0	0	0	0	NA	NA
360	14.0774	0	0	0	0	0	0	0	0	0	0	0	0	0	0	0		360	14.0774	0	0	0	0	0	0	0	0	0	0	0	0	NA	NA
359	13.9671	0	0	0	0	0	0	0	0	0	0	0	0	0	0	0		359	13.9671	0	0	0	0	0	0	0	0	0	0	0	0	0	NA
423	13.9888	0	0	0	0	0	0	0	0	0	0	0	0	0	0	0		423	13.9888	0	0	0	0	0	0	0	0	0	0	0	0	NA	NA
487	12.945	0	1	1	1	1	1	1	1	1	0	0	0	0	0	NA		487	12.945	0	0	0	0	0	0	0	0	0	0	0	NA	NA	NA
488	14.0727	0	0	0	0	0	0	0	0	0	0	0	0	0	0	0		488	14.0727	0	0	0	0	0	0	0	0	0	0	0	0	NA	NA
550	12.1988	0	0	0	0	0	0	0	0	0	0	0	0	0	0	NA		550	12.1988	0	0	0	0	0	0	0	0	0	0	0	NA	NA	NA
551	15.1753	0	0	0	0	0	0	0	0	0	0	0	0	0	0	NA		551	15.1753	0	0	0	0	0	0	0	0	0	0	0	0	NA	NA
582	17.4867	0	0	0	0	0	0	0	0	0	0	0	0	0	0	NA		582	17.4867	0	0	0	0	0	0	0	0	0	0	0	NA	NA	NA
583	15.1952	0	0	0	0	1	1	1	1	1	1	1	1	1	0	NA		583	15.1952	0	0	0	0	0	0	0	0	0	0	0	0	NA	NA
584	15.9823	0	0	0	0	0	0	0	0	0	0	0	0	NA	NA	NA		584	15.9823	0	0	0	0	0	0	0	0	0	0	0	0	NA	NA
615	14.8753	0	1	1	1	1	1	1	1	1	1	0	0	NA	NA	NA		649	15.066	0	0	1	1	1	0	0	0	0	0	0	NA	NA	NA
647	17.5749	0	0	0	0	0	0	0	0	0	0	0	0	0	0	NA		647	17.5749	0	0	0	0	0	0	0	0	0	0	0	0	NA	NA
649	15.066	0	0	0	0	0	0	0	0	0	0	0	0	0	NA	NA		678	16.7009	0	0	0	0	0	0	0	0	0	0	0	0	0	NA
678	16.7009	0	0	0	0	0	0	0	0	0	0	0	0	0	0	NA		712	14.9879	0	0	0	0	0	0	0	0	0	0	0	0	NA	NA
712	14.9879	0	0	0	0	0	0	0	0	0	0	0	0	0	NA	NA		714	17.3527	0	0	0	0	0	0	0	0	0	0	0	0	NA	NA
714	17.3527	0	0	1	1	1	0	0	0	0	0	0	0	NA	NA	NA		713	17.8017	0	0	1	1	1	1	1	0	0	0	0	0	0	NA
713	17.8017	0	0	0	0	0	0	0	0	0	0	0	0	0	NA	NA		742	16.2434	0	0	0	0	0	0	0	0	0	0	0	0	NA	NA
742	16.2434	0	0	0	0	0	0	0	0	0	0	0	0	0	NA	NA		776	17.1895	0	0	0	0	0	0	0	0	0	0	0	0	NA	NA
776	17.1895	0	0	0	0	0	0	0	0	0	0	0	0	0	NA	NA		775	18.5829	0	0	0	0	0	0	0	0	0	0	0	0	NA	NA
775	18.5829	0	1	1	1	1	1	0	0	0	0	0	0	0	0	NA		806	18.3215	0	0	0	0	0	0	0	0	0	0	0	0	NA	NA
806	18.3215	0	1	1	1	1	1	1	1	1	1	1	1	1	NA	NA		838	18.2638	0	0	0	0	0	0	0	0	0	0	0	NA	NA	NA
838	18.2638	0	1	1	1	1	1	0	0	0	0	0	0	NA	NA	NA		839	19.784	0	0	0	0	0	0	0	0	0	0	0	0	0	NA
839	19.784	0	0	0	0	0	0	0	0	0	0	0	0	0	NA	NA		870	18.022	0	0	0	0	0	0	0	0	0	0	0	NA	NA	NA
870	18.022	0	1	1	1	1	1	1	1	1	1	0	0	0	NA	NA		903	17.7661	0	1	1	1	1	1	1	1	1	0	0	0	NA	NA
903	17.7661	0	0	1	1	1	1	1	1	1	1	0	0	0	NA	NA		902	19.6927	0	1	1	1	1	1	1	1	1	1	0	0	NA	NA
902	19.7877	0	0	0	1	1	1	1	1	1	1	1	1	0	0	NA		934	17.9978	0	0	0	0	0	0	0	0	0	0	NA	NA	NA	NA
934	17.9978	0	0	1	1	1	1	0	0	0	0	NA	NA	NA	NA	NA		967	19.6533	0	1	1	1	1	1	1	1	1	1	1	0	NA	NA
967	19.6533	0	0	1	1	1	1	1	1	1	1	0	0	0	NA	NA		966	19.8071	0	1	1	1	1	1	1	1	1	1	1	1	NA	NA
966	19.8071	0	1	1	1	1	1	1	1	1	1	1	1	0	NA	NA		998	18.9977	0	1	1	1	1	1	1	1	1	1	1	1	0	NA
998	18.9977	0	0	1	1	1	1	1	1	1	1	1	1	1	1	NA		1030	20.512	0	1	1	1	1	1	1	1	1	1	1	0	NA	NA
1030	20.512	0	1	1	1	1	1	1	1	1	1	1	1	1	NA	NA		1031	20.5987	0	1	1	1	1	1	1	1	1	1	1	1	NA	NA
1031	20.5987	0	1	1	1	1	1	1	1	1	1	1	1	1	0	NA		1062	19.3315	0	1	1	1	1	1	1	1	1	1	1	NA	NA	NA
1062	19.3315	0	0	1	1	1	1	1	1	1	1	1	1	1	1	NA		1095	20.6051	0	1	1	1	1	1	1	1	1	1	1	1	NA	NA
1095	20.6051	0	1	1	1	1	1	1	1	1	1	1	1	1	NA	NA		1094	20.387	0	1	1	1	1	1	1	1	1	1	1	1	1	NA
1094	20.387	0	0	1	1	1	1	1	1	1	1	1	1	1	1	1		1126	19.101	0	1	1	1	1	1	1	1	1	1	1	1	NA	NA
1126	19.101	0	1	1	1	1	1	1	1	1	1	1	1	1	NA	NA		1158	19.875	0	1	1	1	1	1	1	1	1	1	1	1	1	NA
1158	19.875	0	1	1	1	1	1	1	1	1	1	1	1	1	1	1		1190	18.6095	1	1	1	1	1	1	1	1	1	1	1	NA	NA	NA
1190	18.6095	1	1	1	1	1	1	1	1	1	1	1	1	1	NA	NA		1222	20.2287	0	1	1	1	1	1	1	1	1	1	1	1	1	NA
1222	20.2287	0	1	1	1	1	1	1	1	1	1	1	1	1	1	NA		1254	20.2133	1	1	1	1	1	1	1	1	1	1	1	1	NA	NA
1254	20.2133	1	1	1	1	1	1	1	1	1	1	1	1	1	1	NA		1286	19.7955	0	1	1	1	1	1	1	1	1	1	1	1	NA	NA
1286	19.7955	0	1	1	1	1	1	1	1	1	1	1	1	1	1	NA		1318	20.3815	0	1	1	1	1	1	1	1	1	1	1	1	1	NA
1318	20.3815	0	0	1	1	1	1	1	1	1	1	1	1	1	1	NA		1350	20.2848	0	1	1	1	1	1	1	1	1	1	1	1	NA	NA
1350	20.2848	0	1	1	1	1	1	1	1	1	1	1	1	1	1	NA		1382	18.8178	0	1	1	1	1	1	1	1	1	1	1	1	NA	NA
1382	18.8178	0	1	1	1	1	1	1	1	1	1	1	1	1	NA	NA		1414	21.8178	0	1	1	1	1	1	1	1	1	1	1	1	1	NA
1414	21.8178	1	1	1	1	1	1	1	1	1	1	1	1	1	1	NA		1478	22.8643	0	0	1	1	1	1	1	1	1	1	1	1	1	NA
1478	22.8643	0	1	1	1	1	1	1	1	1	1	1	1	1	1	NA		1542	19.7772	1	1	1	1	1	1	1	1	1	1	1	1	NA	NA
1542	19.7772	1	1	1	1	1	1	1	1	1	1	1	1	1	1	NA		1606	22.3618	0	1	1	1	1	1	1	1	1	1	1	1	NA	NA
1606	22.3618	0	1	1	1	1	1	1	1	1	1	1	1	1	1	NA		1670	24.8995	1	1	1	1	1	1	1	1	1	1	1	NA	NA	NA
1670	24.8995	0	1	1	1	1	1	1	1	1	1	1	1	1	NA	NA		1734	27.3869	0	1	1	1	1	1	1	1	1	1	1	1	NA	NA
1734	27.3869	0	1	1	1	1	1	1	1	1	1	1	1	NA	NA	NA		1798	25.0558	0	1	1	1	1	1	1	1	1	1	1	1	1	NA
1798	25.0558	1	1	1	1	1	1	1	1	1	1	1	1	1	NA	NA		1862	23.4959	1	1	1	1	1	1	1	1	1	1	1	1	NA	NA
1862	23.4959	0	1	1	1	1	1	1	1	1	1	1	1	1	1	NA		1926	25.7345	0	1	1	1	1	1	1	1	1	1	1	1	NA	NA
1926	25.7345	0	1	1	1	1	1	1	1	1	1	1	1	1	NA	NA		1990	21.6951	1	1	1	1	1	1	1	1	1	1	1	1	NA	NA
1990	21.6951	1	1	1	1	1	1	1	1	1	1	1	1	1	1	NA		2054	23.9266	0	1	1	1	1	1	1	1	1	1	1	1	NA	NA
2054	23.9266	0	1	1	1	1	1	1	1	1	1	1	1	1	1	1		2118	26.9775	0	1	1	1	1	1	1	1	1	1	1	1	1	NA
2118	26.9775	0	1	1	1	1	1	1	1	1	1	1	1	1	1	NA		2182	23.4182	0	1	1	1	1	1	1	1	1	1	1	1	1	NA
2182	23.4182	0	1	1	1	1	1	1	1	1	1	1	1	1	1	NA		2246	29.7443	0	1	1	1	1	1	1	1	1	1	1	1	1	NA
2246	29.7443	1	1	1	1	1	1	1	1	1	1	1	1	1	1	NA		2310	26.469	1	1	1	1	1	1	1	1	1	NA	NA	NA	NA	NA
2310	26.469	1	1	1	1	1	1	1	1	1	1	1	1	1	NA	NA		2374	25.7627	0	1	1	1	1	1	1	1	1	1	1	1	NA	NA
2374	25.7627	0	1	1	1	1	1	1	1	1	1	1	1	1	1	NA		2438	27.2034	0	1	1	1	1	1	1	1	1	1	1	1	NA	NA
2438	27.2034	0	1	1	1	1	1	1	1	1	1	1	1	1	1	NA		2502	25.8475	0	1	1	1	1	1	1	1	1	1	1	1	NA	NA
2502	25.8475	0	1	1	1	1	1	1	1	1	1	1	1	1	1	NA		2566	26.7798	0	1	1	1	1	1	1	1	1	1	1	1	1	NA
2566	26.7798	0	1	1	1	1	1	1	1	1	1	1	1	1	NA	NA		2630	29.0113	1	1	1	1	1	1	1	1	1	1	1	1	NA	NA
2630	29.0113	0	1	1	1	1	1	1	1	1	1	1	1	1	NA	NA		2694	30.6818	0	1	1	1	1	1	1	1	1	1	1	1	1	NA
2694	30.6818	0	1	1	1	1	1	1	1	1	1	1	1	1	1	NA		2758	28.3616	0	1	1	1	1	1	1	1	1	1	1	1	1	NA
2758	28.3616	0	1	1	1	1	1	1	1	1	1	1	1	1	1	1		2822	32.1187	0	1	1	1	1	1	1	1	1	1	1	1	1	NA
2822	32.1187	0	1	1	1	1	1	1	1	1	1	1	1	1	1	1		2886	28.8483	0	1	1	1	1	1	1	1	1	1	1	1	1	NA
2886	28.8483	0	1	1	1	1	1	1	1	1	1	1	1	1	1	NA		3014	27.4859	1	1	1	1	1	1	1	1	1	1	1	NA	NA	NA
3014	27.4859	0	1	1	1	1	1	1	1	1	1	1	1	1	1	NA		3142	31.3353	0	0	1	1	1	1	1	1	1	1	1	1	1	1
3142	31.3353	1	1	1	1	1	1	1	1	1	1	1	1	1	1	NA		3270	32.6537	0	1	1	1	1	1	1	1	1	1	1	1	NA	NA
3270	32.6537	1	1	1	1	1	1	1	1	1	1	1	1	1	1	NA		3398	28.807	0	1	1	1	1	1	1	1	1	1	1	1	1	NA
3398	28.807	0	1	1	1	1	1	1	1	1	1	1	1	1	1	NA		3526	30.8239	0	1	1	1	1	1	1	1	1	1	1	1	NA	NA
3526	30.8239	0	1	1	1	1	1	1	1	1	1	1	1	1	0	NA

## Sheet: LEPID apparition
Lepidotrichia apparition
Dorsal fin																						Anal fin
							0	absent																					0	absent
							1	present																					1	present
							NA	non applicable																					NA	non applicable
SPM	SIZE	L00	L01	L02	L03	L04	L05	L06	L07	L08	L09	L10	L11	L12	L13	L14	L15	L16	L17	L18		SPM	SIZE	L00	L01	L02	L03	L04	L05	L06	L07	L08	L09	L10	L11	L12	L13	L14	L15	L16	L17
103	10.8945	NA	0	0	0	0	0	0	0	0	0	0	0	0	0	0	0	0	NA	NA		103	10.8945	NA	0	0	0	0	0	0	0	0	0	0	0	0	0	0	0	NA	NA
167	12.5044	NA	0	0	0	0	0	0	0	0	0	0	0	0	0	0	0	0	NA	NA		167	12.5044	NA	0	0	0	0	0	0	0	0	0	0	0	0	0	0	0	NA	NA
168	13.2666	NA	0	0	0	0	0	0	0	0	0	0	0	0	0	0	0	0	NA	NA		168	13.2666	NA	0	0	0	0	0	0	0	0	0	0	0	0	0	0	NA	NA	NA
231	13.8706	NA	0	0	0	0	0	0	0	0	0	0	0	0	0	0	0	0	NA	NA		231	13.8706	NA	0	0	0	0	0	0	0	0	0	0	0	0	0	0	NA	NA	NA
295	14.069	NA	0	0	0	0	0	0	1	1	1	1	1	0	0	0	0	0	0	0		295	14.069	NA	0	0	0	0	1	1	1	1	1	1	0	0	0	0	0	NA	NA
359	13.9671	NA	0	0	0	0	0	0	1	1	1	1	1	0	0	0	0	0	NA	NA		359	13.9671	NA	0	0	0	0	0	0	0	0	0	0	0	0	0	0	0	NA	NA
360	14.0774	NA	0	0	0	0	0	1	1	1	1	1	1	1	1	0	0	0	NA	NA		360	14.0774	NA	0	0	0	0	1	1	1	1	1	1	0	0	0	0	0	NA	NA
423	13.9888	NA	0	0	0	1	1	1	1	1	1	1	1	1	0	0	0	0	NA	NA		423	13.9888	NA	0	0	0	0	0	1	1	1	1	1	1	0	0	0	0	NA	NA
487	12.945	NA	0	0	0	0	1	1	1	1	1	1	1	1	0	0	0	0	0	NA		487	12.945	NA	0	0	0	0	1	1	1	1	1	0	0	0	0	0	0	NA	NA
488	14.0727	NA	0	0	0	0	1	1	1	1	1	1	1	1	0	0	0	0	NA	NA		488	14.0727	NA	0	0	0	0	1	1	1	1	1	0	0	0	0	0	0	NA	NA
551	15.1753	NA	0	0	0	0	1	1	1	1	1	1	1	1	1	1	0	0	NA	NA		550	12.1988	NA	0	0	0	1	1	1	1	1	1	1	1	1	0	0	0	NA	NA
583	15.1952	NA	0	0	0	1	1	1	1	1	1	1	1	1	1	1	0	0	NA	NA		551	15.1753	NA	0	0	0	0	1	1	1	1	1	1	1	1	0	0	0	NA	NA
615	14.8753	NA	0	0	1	1	1	1	1	1	1	1	1	1	0	0	0	NA	NA	NA		582	17.4867	NA	0	0	1	1	1	1	1	1	1	0	0	0	0	0	0	NA	NA
649	15.066	NA	0	0	0	1	1	1	1	1	1	1	1	1	1	1	1	0	NA	NA		583	15.1952	NA	0	0	0	1	1	1	1	1	1	1	1	0	0	0	0	NA	NA
647	17.5749	NA	0	0	1	1	1	1	1	1	1	1	1	1	1	1	1	1	0	NA		584	15.9823	NA	0	0	0	1	1	1	1	1	1	1	1	1	0	0	0	NA	NA
678	16.7009	NA	0	0	1	1	1	1	1	1	1	1	1	1	1	1	1	0	NA	NA		615	14.8753	NA	0	0	1	1	1	1	1	1	1	1	1	1	0	0	0	NA	NA
712	14.9879	NA	0	0	0	1	1	1	1	1	1	1	1	1	1	1	1	1	NA	NA		647	17.5749	NA	0	0	1	1	1	1	1	1	1	1	1	1	0	0	0	NA	NA
714	17.3527	NA	0	1	1	1	1	1	1	1	1	1	1	1	1	1	1	NA	NA	NA		648	13.4414	NA	0	0	0	1	1	1	1	1	1	1	1	0	0	0	0	NA	NA
713	17.8017	NA	0	0	1	1	1	1	1	1	1	1	1	1	1	1	1	1	NA	NA		649	15.066	NA	0	0	0	1	1	1	1	1	1	1	1	0	0	0	0	NA	NA
742	16.2434	NA	0	1	1	1	1	1	1	1	1	1	1	1	1	1	1	1	NA	NA		678	16.7009	NA	0	0	1	1	1	1	1	1	1	1	1	1	1	0	0	0	NA
776	17.1895	NA	0	1	1	1	1	1	1	1	1	1	1	1	1	1	1	NA	NA	NA		712	14.9879	NA	0	0	1	1	1	1	1	1	1	1	1	1	1	1	1	NA	NA
775	18.5829	NA	0	1	1	1	1	1	1	1	1	1	1	1	1	1	1	1	1	NA		713	17.8017	NA	0	0	1	1	1	1	1	1	1	1	1	1	1	1	1	1	NA
806	18.3215	NA	0	1	1	1	1	1	1	1	1	1	1	1	1	1	1	1	NA	NA		714	17.3527	NA	0	0	1	1	1	1	1	1	1	1	1	1	1	1	0	NA	NA
838	18.2638	NA	0	1	1	1	1	1	1	1	1	1	1	1	1	1	1	NA	NA	NA		742	16.2434	NA	0	0	1	1	1	1	1	1	1	1	1	1	1	0	0	NA	NA
839	19.784	NA	NA	1	1	1	1	1	1	1	1	1	1	1	1	1	1	1	NA	NA		775	18.5829	NA	0	1	1	1	1	1	1	1	1	1	1	1	1	1	1	NA	NA
870	18.022	NA	0	1	1	1	1	1	1	1	1	1	1	1	1	1	1	1	NA	NA		776	17.1895	NA	0	0	1	1	1	1	1	1	1	1	1	1	1	1	1	NA	NA
903	17.7661	NA	1	1	1	1	1	1	1	1	1	1	1	1	1	1	1	NA	NA	NA		806	18.3215	NA	0	1	1	1	1	1	1	1	1	1	1	1	1	1	1	NA	NA
902	19.6927	NA	1	1	1	1	1	1	1	1	1	1	1	1	1	1	1	1	NA	NA		838	18.2638	NA	0	1	1	1	1	1	1	1	1	1	1	1	1	1	NA	NA	NA
934	17.9978	NA	1	1	1	1	1	1	1	1	1	1	1	1	1	NA	NA	NA	NA	NA		839	19.784	NA	NA	1	1	1	1	1	1	1	1	1	1	1	1	1	1	1	NA
967	19.6533	NA	1	1	1	1	1	1	1	1	1	1	1	1	1	1	1	1	NA	NA		870	18.022	NA	0	1	1	1	1	1	1	1	1	1	1	1	1	1	NA	NA	NA
966	19.8071	NA	1	1	1	1	1	1	1	1	1	1	1	1	1	1	1	1	NA	NA		902	19.6927	NA	1	1	1	1	1	1	1	1	1	1	1	1	1	1	1	NA	NA
998	18.9977	NA	1	1	1	1	1	1	1	1	1	1	1	1	1	1	1	1	1	NA		903	17.7661	NA	NA	1	1	1	1	1	1	1	1	1	1	1	1	1	1	NA	NA
1030	20.512	NA	1	1	1	1	1	1	1	1	1	1	1	1	1	1	1	1	NA	NA		934	17.9978	NA	NA	1	1	1	1	1	1	1	1	1	1	1	1	NA	NA	NA	NA
1031	20.5987	NA	1	1	1	1	1	1	1	1	1	1	1	1	1	1	1	1	1	NA		966	19.8071	NA	1	1	1	1	1	1	1	1	1	1	1	1	1	1	NA	NA	NA
1062	19.3315	NA	NA	1	1	1	1	1	1	1	1	1	1	1	1	1	1	1	1	NA		967	19.6533	NA	NA	1	1	1	1	1	1	1	1	1	1	1	1	1	1	NA	NA
1095	20.6051	NA	1	1	1	1	1	1	1	1	1	1	1	1	1	1	1	1	NA	NA		998	18.9977	NA	NA	1	1	1	1	1	1	1	1	1	1	1	1	1	1	1	NA
1094	20.7105	NA	1	1	1	1	1	1	1	1	1	1	1	1	1	1	1	1	1	NA		1030	20.512	NA	NA	1	1	1	1	1	1	1	1	1	1	1	1	1	1	NA	NA
1126	19.101	NA	1	1	1	1	1	1	1	1	1	1	1	1	1	1	1	1	NA	NA		1031	20.5987	NA	NA	1	1	1	1	1	1	1	1	1	1	1	1	1	1	NA	NA
1158	19.875	NA	NA	1	1	1	1	1	1	1	1	1	1	1	1	1	1	1	1	NA		1062	19.3315	NA	NA	1	1	1	1	1	1	1	1	1	1	1	1	1	NA	NA	NA
1190	18.6095	NA	1	1	1	1	1	1	1	1	1	1	1	1	1	1	1	1	NA	NA		1094	20.7105	NA	NA	1	1	1	1	1	1	1	1	1	1	1	1	1	1	1	NA
1222	20.2287	NA	1	1	1	1	1	1	1	1	1	1	1	1	1	1	1	1	1	NA		1095	20.6051	NA	1	1	1	1	1	1	1	1	1	1	1	1	1	1	1	NA	NA
1254	20.2133	NA	1	1	1	1	1	1	1	1	1	1	1	1	1	1	1	1	1	1		1126	19.101	NA	NA	1	1	1	1	1	1	1	1	1	1	1	1	1	1	NA	NA
1286	19.7955	NA	1	1	1	1	1	1	1	1	1	1	1	1	1	1	1	1	1	1		1158	19.875	NA	NA	1	1	1	1	1	1	1	1	1	1	1	1	1	1	1	NA
1318	20.3815	NA	1	1	1	1	1	1	1	1	1	1	1	1	1	1	1	1	1	NA		1190	18.6095	NA	NA	1	1	1	1	1	1	1	1	1	1	1	1	1	NA	NA	NA
1350	20.2848	NA	1	1	1	1	1	1	1	1	1	1	1	1	1	1	1	1	1	NA		1222	20.2287	NA	NA	1	1	1	1	1	1	1	1	1	1	1	1	1	1	1	NA
1382	18.8178	NA	1	1	1	1	1	1	1	1	1	1	1	1	1	1	1	1	NA	NA		1254	20.2133	NA	1	1	1	1	1	1	1	1	1	1	1	1	1	1	1	NA	NA
1414	21.8178	NA	1	1	1	1	1	1	1	1	1	1	1	1	1	1	1	1	1	NA		1286	19.7955	NA	1	1	1	1	1	1	1	1	1	1	1	1	1	1	1	NA	NA
1478	22.8643	NA	1	1	1	1	1	1	1	1	1	1	1	1	1	1	1	1	1	NA		1318	20.3815	NA	1	1	1	1	1	1	1	1	1	1	1	1	1	1	1	1	NA
1542	19.7772	NA	1	1	1	1	1	1	1	1	1	1	1	1	1	1	1	1	NA	NA		1350	20.2848	NA	1	1	1	1	1	1	1	1	1	1	1	1	1	1	1	NA	NA
1606	22.3618	NA	1	1	1	1	1	1	1	1	1	1	1	1	1	1	1	1	1	NA		1382	18.8178	NA	NA	1	1	1	1	1	1	1	1	1	1	1	1	1	1	NA	NA
1670	24.8995	NA	1	1	1	1	1	1	1	1	1	1	1	1	1	1	1	1	NA	NA		1414	21.8178	NA	NA	1	1	1	1	1	1	1	1	1	1	1	1	1	1	1	NA
1734	27.3869	1	1	1	1	1	1	1	1	1	1	1	1	1	1	1	1	NA	NA	NA		1478	22.8643	NA	NA	1	1	1	1	1	1	1	1	1	1	1	1	1	1	1	NA
1798	25.0558	NA	1	1	1	1	1	1	1	1	1	1	1	1	1	1	1	NA	NA	NA		1542	19.7772	NA	NA	1	1	1	1	1	1	1	1	1	1	1	1	1	1	NA	NA
1862	23.4959	NA	1	1	1	1	1	1	1	1	1	1	1	1	1	1	1	1	NA	NA		1606	22.3618	NA	NA	1	1	1	1	1	1	1	1	1	1	1	1	1	1	NA	NA
1926	25.7345	NA	1	1	1	1	1	1	1	1	1	1	1	1	1	1	1	1	NA	NA		1670	24.8995	NA	1	1	1	1	1	1	1	1	1	1	1	1	1	1	NA	NA	NA
1990	21.6951	1	1	1	1	1	1	1	1	1	1	1	1	1	1	1	1	1	1	NA		1734	27.3869	NA	1	1	1	1	1	1	1	1	1	1	1	1	1	1	1	NA	NA
2054	23.9266	NA	1	1	1	1	1	1	1	1	1	1	1	1	1	1	1	1	1	NA		1798	25.0558	NA	1	1	1	1	1	1	1	1	1	1	1	1	1	1	1	NA	NA
2118	26.9775	NA	1	1	1	1	1	1	1	1	1	1	1	1	1	1	1	1	NA	NA		1862	23.4959	NA	1	1	1	1	1	1	1	1	1	1	1	1	1	1	1	NA	NA
2182	23.4182	NA	1	1	1	1	1	1	1	1	1	1	1	1	1	1	1	1	1	NA		1926	25.7345	NA	1	1	1	1	1	1	1	1	1	1	1	1	1	1	1	NA	NA
2246	29.7443	NA	1	1	1	1	1	1	1	1	1	1	1	1	1	1	1	1	NA	NA		1990	21.6951	1	1	1	1	1	1	1	1	1	1	1	1	1	1	NA	NA	NA	NA
2310	26.469	NA	1	1	1	1	1	1	1	1	1	1	1	1	1	1	1	NA	NA	NA		2054	23.9266	NA	NA	1	1	1	1	1	1	1	1	1	1	1	1	1	1	NA	NA
2374	25.7627	NA	1	1	1	1	1	1	1	1	1	1	1	1	1	1	1	1	1	NA		2118	26.9775	NA	1	1	1	1	1	1	1	1	1	1	1	1	1	1	1	1	NA
2438	27.2034	NA	1	1	1	1	1	1	1	1	1	1	1	1	1	1	1	1	1	NA		2182	23.4182	NA	NA	1	1	1	1	1	1	1	1	1	1	1	1	1	1	1	NA
2502	25.8475	NA	1	1	1	1	1	1	1	1	1	1	1	1	1	1	1	1	1	NA		2246	29.7443	NA	1	1	1	1	1	1	1	1	1	1	1	1	1	1	1	1	NA
2566	26.7798	NA	1	1	1	1	1	1	1	1	1	1	1	1	1	1	1	1	NA	NA		2310	26.469	NA	1	1	1	1	1	1	1	1	1	1	1	1	NA	NA	NA	NA	NA
2630	29.0113	1	1	1	1	1	1	1	1	1	1	1	1	1	1	1	1	1	NA	NA		2374	25.7627	NA	1	1	1	1	1	1	1	1	1	1	1	1	1	1	1	NA	NA
2694	30.6818	NA	1	1	1	1	1	1	1	1	1	1	1	1	1	1	1	1	1	NA		2438	27.2034	NA	1	1	1	1	1	1	1	1	1	1	1	1	1	1	1	NA	NA
2758	28.3616	NA	1	1	1	1	1	1	1	1	1	1	1	1	1	1	1	1	1	1		2502	25.8475	NA	1	1	1	1	1	1	1	1	1	1	1	1	1	1	1	NA	NA
2822	32.1187	NA	1	1	1	1	1	1	1	1	1	1	1	1	1	1	1	1	1	1		2566	26.7798	NA	1	1	1	1	1	1	1	1	1	1	1	1	1	1	1	1	NA
2886	28.8483	NA	1	1	1	1	1	1	1	1	1	1	1	1	1	1	1	1	1	NA		2630	29.0113	NA	1	1	1	1	1	1	1	1	1	1	1	1	1	1	1	NA	NA
3014	27.4859	NA	1	1	1	1	1	1	1	1	1	1	1	1	1	1	1	1	1	NA		2694	30.6818	NA	1	1	1	1	1	1	1	1	1	1	1	1	1	1	1	1	NA
3142	31.3353	NA	1	1	1	1	1	1	1	1	1	1	1	1	1	1	1	1	1	NA		2758	28.3616	NA	1	1	1	1	1	1	1	1	1	1	1	1	1	1	1	1	NA
3270	32.6537	1	1	1	1	1	1	1	1	1	1	1	1	1	1	1	1	1	1	NA		2822	32.1187	NA	NA	1	1	1	1	1	1	1	1	1	1	1	1	1	1	1	NA
3398	28.807	NA	1	1	1	1	1	1	1	1	1	1	1	1	1	1	1	1	1	NA		2886	28.8483	NA	NA	1	1	1	1	1	1	1	1	1	1	1	1	1	1	1	NA
3526	30.8239	NA	1	1	1	1	1	1	1	1	1	1	1	1	1	1	1	1	1	NA		3014	27.4859	NA	1	1	1	1	1	1	1	1	1	1	1	1	1	1	NA	NA	NA
																						3142	31.3353	NA	NA	1	1	1	1	1	1	1	1	1	1	1	1	1	1	1	1
																						3270	32.6537	NA	1	1	1	1	1	1	1	1	1	1	1	1	1	1	1	NA	NA
																						3398	28.807	NA	NA	1	1	1	1	1	1	1	1	1	1	1	1	1	1	1	1
																						3526	30.8239	NA	1	1	1	1	1	1	1	1	1	1	1	1	1	1	1	NA	NA

## Sheet: LEPID ossification
Lepidotrichia ossification
Dorsal fin																						Anal fin
							0	absent or present (appeared)																					0	absent or present (appeared)
							1	present and ossified																					1	present and ossified
							NA	non apllicable																					NA	non apllicable
SPM	SIZE	L00	L01	L02	L03	L04	L05	L06	L07	L08	L09	L10	L11	L12	L13	L14	L15	L16	L17	L18		SPM	SIZE	L00	L01	L02	L03	L04	L05	L06	L07	L08	L09	L10	L11	L12	L13	L14	L15	L16	L17
103	10.8945	NA	0	0	0	0	0	0	0	0	0	0	0	0	0	0	0	0	NA	NA		103	10.8945	NA	0	0	0	0	0	0	0	0	0	0	0	0	0	0	0	NA	NA
167	12.5044	NA	0	0	0	0	0	0	0	0	0	0	0	0	0	0	0	0	NA	NA		167	12.5044	NA	0	0	0	0	0	0	0	0	0	0	0	0	0	0	0	NA	NA
168	13.2666	NA	0	0	0	0	0	0	0	0	0	0	0	0	0	0	0	0	NA	NA		168	13.2666	NA	0	0	0	0	0	0	0	0	0	0	0	0	0	0	NA	NA	NA
231	13.8706	NA	0	0	0	0	0	0	0	0	0	0	0	0	0	0	0	0	NA	NA		231	13.8706	NA	0	0	0	0	0	0	0	0	0	0	0	0	0	0	NA	NA	NA
295	14.069	NA	0	0	0	0	0	0	0	0	0	0	0	0	0	0	0	0	0	0		295	14.069	NA	0	0	0	0	0	0	0	0	0	0	0	0	0	0	0	NA	NA
359	13.9671	NA	0	0	0	0	0	0	0	0	0	0	0	0	0	0	0	0	NA	NA		359	13.9671	NA	0	0	0	0	0	0	0	0	0	0	0	0	0	0	0	NA	NA
360	14.0774	NA	0	0	0	0	0	0	0	0	0	0	0	0	0	0	0	0	NA	NA		360	14.0774	NA	0	0	0	0	0	0	0	0	0	0	0	0	0	0	0	NA	NA
423	13.9888	NA	0	0	0	0	0	0	0	0	0	0	0	0	0	0	0	0	NA	NA		423	13.9888	NA	0	0	0	0	0	0	0	0	0	0	0	0	0	0	0	NA	NA
487	12.945	NA	0	0	0	0	0	0	0	0	0	0	0	0	0	0	0	0	0	NA		487	12.945	NA	0	0	0	0	0	0	0	0	0	0	0	0	0	0	0	NA	NA
488	14.0727	NA	0	0	0	0	0	0	0	0	0	0	0	0	0	0	0	0	NA	NA		488	14.0727	NA	0	0	0	0	0	0	0	0	0	0	0	0	0	0	0	NA	NA
551	15.1753	NA	0	0	0	0	0	0	0	0	0	0	0	0	0	0	0	0	NA	NA		550	12.1988	NA	0	0	0	0	0	0	0	0	0	0	0	0	0	0	0	NA	NA
583	15.1952	NA	0	0	0	0	0	0	0	0	0	0	0	0	0	0	0	0	NA	NA		551	15.1753	NA	0	0	0	0	0	0	0	0	0	0	0	0	0	0	0	NA	NA
615	14.8753	NA	0	0	0	0	0	0	0	0	0	0	0	0	0	0	0	NA	NA	NA		582	17.4867	NA	0	0	0	0	0	0	0	0	0	0	0	0	0	0	0	NA	NA
649	15.066	NA	0	0	0	0	0	0	0	0	0	0	0	0	0	0	0	0	NA	NA		583	15.1952	NA	0	0	0	0	0	0	0	0	0	0	0	0	0	0	0	NA	NA
647	17.5749	NA	0	0	0	0	0	0	0	0	0	0	0	0	0	0	0	0	0	NA		584	15.9823	NA	0	0	0	0	0	0	0	0	0	0	0	0	0	0	0	NA	NA
678	16.7009	NA	0	0	0	0	0	0	0	0	0	0	0	0	0	0	0	0	NA	NA		615	14.8753	NA	0	0	0	0	0	0	0	0	0	0	0	0	0	0	0	NA	NA
712	14.9879	NA	0	0	0	0	0	0	0	0	0	0	0	0	0	0	0	0	NA	NA		647	17.5749	NA	0	0	0	0	0	0	0	0	0	0	0	0	0	0	0	NA	NA
714	17.3527	NA	0	0	0	0	0	0	0	0	0	0	0	0	0	0	0	NA	NA	NA		648	13.4414	NA	0	0	0	0	0	0	0	0	0	0	0	0	0	0	0	NA	NA
713	17.8017	NA	0	0	0	0	0	0	0	0	0	0	0	0	0	0	0	0	NA	NA		649	15.066	NA	0	0	0	0	0	0	0	0	0	0	0	0	0	0	0	NA	NA
742	16.2434	NA	0	0	0	0	0	0	0	0	0	0	0	0	0	0	0	0	NA	NA		678	16.7009	NA	0	0	0	0	0	0	0	0	0	0	0	0	0	0	0	0	NA
776	17.1895	NA	0	0	0	0	0	0	0	0	0	0	0	0	0	0	0	NA	NA	NA		712	14.9879	NA	0	0	0	0	0	0	0	0	0	0	0	0	0	0	0	NA	NA
775	18.5829	NA	0	0	0	0	0	0	0	0	0	0	0	0	0	0	0	0	0	NA		713	17.8017	NA	0	0	0	0	0	0	0	0	0	0	0	0	0	0	0	0	NA
806	18.3215	NA	0	0	0	0	0	0	0	0	0	0	0	0	0	0	0	0	NA	NA		714	17.3527	NA	0	0	0	0	0	0	0	0	0	0	0	0	0	0	0	NA	NA
838	18.2638	NA	0	0	0	0	0	0	0	0	0	0	0	0	0	0	0	NA	NA	NA		742	16.2434	NA	0	0	0	0	0	0	0	0	0	0	0	0	0	0	0	NA	NA
839	19.784	NA	NA	0	0	0	1	1	1	1	0	0	0	0	0	0	0	0	NA	NA		775	18.5829	NA	0	0	0	0	0	0	0	0	0	0	0	0	0	0	0	NA	NA
870	18.022	NA	0	0	0	0	0	0	0	0	0	0	0	0	0	0	0	0	NA	NA		776	17.1895	NA	0	0	0	0	0	0	0	0	0	0	0	0	0	0	0	NA	NA
903	17.7661	NA	0	0	0	0	0	0	0	0	0	0	0	0	0	0	0	NA	NA	NA		806	18.3215	NA	0	0	0	0	0	0	0	0	0	0	0	0	0	0	0	NA	NA
902	19.6927	NA	0	0	0	0	0	0	0	0	0	0	0	0	0	0	0	0	NA	NA		838	18.2638	NA	0	0	0	0	0	0	0	0	0	0	0	0	0	0	NA	NA	NA
934	17.9978	NA	0	0	0	0	0	0	0	0	0	0	0	0	0	NA	NA	NA	NA	NA		839	19.784	NA	NA	0	0	0	0	0	0	0	0	0	0	0	0	0	0	0	NA
967	19.6533	NA	0	0	0	0	0	1	1	1	0	0	0	0	0	0	0	0	NA	NA		870	18.022	NA	0	0	0	0	0	0	0	0	0	0	0	0	0	0	NA	NA	NA
966	19.8071	NA	0	0	0	0	1	1	1	1	1	0	0	0	0	0	0	0	NA	NA		902	19.6927	NA	0	0	0	0	0	0	0	0	0	0	0	0	0	0	0	NA	NA
998	18.9977	NA	0	0	0	0	0	0	0	0	0	0	0	0	0	0	0	0	0	NA		903	17.7661	NA	NA	0	0	0	0	0	0	0	0	0	0	0	0	0	0	NA	NA
1030	20.512	NA	0	0	0	0	0	0	0	0	0	0	0	0	0	0	0	0	NA	NA		934	17.9978	NA	NA	0	0	0	0	0	0	0	0	0	0	0	0	NA	NA	NA	NA
1031	20.5987	NA	0	0	0	1	1	1	1	1	1	1	1	1	1	1	0	0	0	NA		966	19.8071	NA	0	0	0	0	1	1	1	1	1	0	0	0	0	0	NA	NA	NA
1062	19.3315	NA	NA	0	0	0	1	1	1	1	0	0	0	0	0	0	0	0	0	NA		967	19.6533	NA	NA	0	0	0	0	0	0	0	0	0	0	0	0	0	0	NA	NA
1095	20.6051	NA	0	0	0	1	1	1	1	1	1	1	1	0	0	0	0	0	NA	NA		998	18.9977	NA	NA	0	0	0	0	0	0	0	0	0	0	0	0	0	0	0	NA
1094	20.7105	NA	0	0	0	0	0	0	0	0	0	0	0	0	0	0	0	0	0	NA		1030	20.512	NA	NA	0	0	0	0	0	0	0	0	0	0	0	0	0	0	NA	NA
1126	19.101	NA	0	0	0	0	0	0	0	0	0	0	0	0	0	0	0	0	NA	NA		1031	20.5987	NA	NA	0	0	0	1	1	1	1	1	1	1	0	0	0	0	NA	NA
1158	19.875	NA	NA	0	0	1	1	1	1	1	1	1	1	1	1	0	0	0	0	NA		1062	19.3315	NA	NA	0	0	0	1	1	0	0	0	0	0	0	0	0	NA	NA	NA
1190	18.6095	NA	0	1	1	1	1	1	1	1	1	1	1	1	0	0	0	0	NA	NA		1094	20.7105	NA	NA	0	0	0	0	0	0	0	0	0	0	0	0	0	0	0	NA
1222	20.2287	NA	0	0	0	1	1	1	1	1	1	1	1	1	1	0	0	0	0	NA		1095	20.6051	NA	0	0	0	1	1	1	1	1	1	0	0	0	0	0	0	NA	NA
1254	20.2133	NA	0	1	1	1	1	1	1	1	1	1	1	1	1	1	1	0	0	0		1126	19.101	NA	NA	0	0	0	0	0	1	0	0	0	0	0	0	0	0	NA	NA
1286	19.7955	NA	0	0	1	1	1	1	1	1	1	1	1	1	1	1	1	0	0	0		1158	19.875	NA	NA	0	0	1	1	1	1	1	1	1	1	1	0	0	0	0	NA
1318	20.3815	NA	0	1	1	1	1	1	1	1	1	1	1	1	1	1	1	1	1	NA		1190	18.6095	NA	NA	0	1	1	1	1	1	1	1	0	0	0	0	0	NA	NA	NA
1350	20.2848	NA	0	0	1	1	1	1	1	1	1	1	1	1	1	0	0	0	0	NA		1222	20.2287	NA	NA	0	1	1	1	1	1	1	1	1	1	1	1	1	1	0	NA
1382	18.8178	NA	0	0	0	1	1	1	1	1	1	1	1	1	0	0	0	0	NA	NA		1254	20.2133	NA	0	1	1	1	1	1	1	1	1	1	1	1	1	1	0	NA	NA
1414	21.8178	NA	1	1	1	1	1	1	1	1	1	1	1	1	1	1	1	1	1	NA		1286	19.7955	NA	0	0	1	1	1	1	1	1	1	1	1	0	0	0	0	NA	NA
1478	22.8643	NA	1	1	1	1	1	1	1	1	1	1	1	1	1	1	1	1	1	NA		1318	20.3815	NA	0	1	1	1	1	1	1	1	1	1	1	1	1	1	1	1	NA
1542	19.7772	NA	0	0	0	0	0	0	0	0	0	0	0	0	0	0	0	0	NA	NA		1350	20.2848	NA	0	1	1	1	1	1	1	1	1	1	1	1	1	1	1	NA	NA
1606	22.3618	NA	0	1	1	1	1	1	1	1	1	1	1	1	1	1	1	0	0	NA		1382	18.8178	NA	NA	0	1	1	1	1	1	1	1	1	1	1	1	1	1	NA	NA
1670	24.8995	NA	1	1	1	1	1	1	1	1	1	1	1	1	1	1	1	1	NA	NA		1414	21.8178	NA	NA	0	1	1	1	1	1	1	1	1	1	1	1	1	1	1	NA
1734	27.3869	1	1	1	1	1	1	1	1	1	1	1	1	1	1	1	1	NA	NA	NA		1478	22.8643	NA	NA	0	1	1	1	1	1	1	1	1	1	1	1	1	1	1	NA
1798	25.0558	NA	1	1	1	1	1	1	1	1	1	1	1	1	1	1	1	NA	NA	NA		1542	19.7772	NA	NA	0	0	1	1	1	1	1	1	0	0	0	0	0	0	NA	NA
1862	23.4959	NA	1	1	1	1	1	1	1	1	1	1	1	1	1	1	1	1	NA	NA		1606	22.3618	NA	NA	1	1	1	1	1	1	1	1	1	1	1	1	1	1	NA	NA
1926	25.7345	NA	0	1	1	1	1	1	1	1	1	1	1	1	0	0	0	0	NA	NA		1670	24.8995	NA	1	1	1	1	1	1	1	1	1	1	1	1	1	1	NA	NA	NA
1990	21.6951	0	1	1	1	1	1	1	1	1	1	1	1	1	1	1	1	1	1	NA		1734	27.3869	NA	0	1	1	1	1	1	1	1	1	1	1	1	1	1	1	NA	NA
2054	23.9266	NA	0	0	0	1	1	1	1	1	1	1	1	0	0	0	0	0	0	NA		1798	25.0558	NA	0	1	1	1	1	1	1	1	1	1	1	1	1	1	1	NA	NA
2118	26.9775	NA	1	1	1	1	1	1	1	1	1	1	1	1	1	1	1	1	NA	NA		1862	23.4959	NA	1	1	1	1	1	1	1	1	1	1	1	1	1	1	1	NA	NA
2182	23.4182	NA	0	0	1	1	1	1	1	1	1	1	1	0	0	0	0	0	0	NA		1926	25.7345	NA	0	1	1	1	1	1	1	1	1	1	1	0	0	0	0	NA	NA
2246	29.7443	NA	0	1	1	1	1	1	1	1	1	1	1	1	1	1	1	0	NA	NA		1990	21.6951	0	1	1	1	1	1	1	1	1	1	1	1	1	1	NA	NA	NA	NA
2310	26.469	NA	1	1	1	1	1	1	1	1	1	1	1	1	1	1	1	NA	NA	NA		2054	23.9266	NA	NA	0	1	1	1	1	1	1	1	1	1	1	1	1	1	NA	NA
2374	25.7627	NA	1	1	1	1	1	1	1	1	1	1	1	1	1	1	1	1	1	NA		2118	26.9775	NA	1	1	1	1	1	1	1	1	1	1	1	1	1	1	1	1	NA
2438	27.2034	NA	1	1	1	1	1	1	1	1	1	1	1	1	1	1	1	1	1	NA		2182	23.4182	NA	NA	0	1	1	1	1	1	1	1	1	1	1	1	0	0	0	NA
2502	25.8475	NA	1	1	1	1	1	1	1	1	1	1	1	1	1	1	1	0	0	NA		2246	29.7443	NA	0	1	1	1	1	1	1	1	1	1	1	1	1	1	1	1	NA
2566	26.7798	NA	0	0	1	1	1	1	1	1	1	1	1	1	1	0	0	0	NA	NA		2310	26.469	NA	1	1	1	1	1	1	1	1	1	1	1	1	NA	NA	NA	NA	NA
2630	29.0113	0	1	1	1	1	1	1	1	1	1	1	1	1	1	1	0	0	NA	NA		2374	25.7627	NA	1	1	1	1	1	1	1	1	1	1	1	1	1	1	1	NA	NA
2694	30.6818	NA	1	1	1	1	1	1	1	1	1	1	1	1	1	1	1	1	1	NA		2438	27.2034	NA	0	1	1	1	1	1	1	1	1	1	1	1	1	1	1	NA	NA
2758	28.3616	NA	0	0	0	1	1	1	1	1	1	1	1	1	0	0	0	0	0	0		2502	25.8475	NA	0	0	1	1	1	1	1	1	1	1	1	1	1	1	0	NA	NA
2822	32.1187	NA	0	1	1	1	1	1	1	1	1	1	1	1	1	1	1	1	1	0		2566	26.7798	NA	0	0	1	1	1	1	1	1	1	1	1	1	1	1	1	0	NA
2886	28.8483	NA	1	1	1	1	1	1	1	1	1	1	1	1	1	1	1	1	1	NA		2630	29.0113	NA	0	1	1	1	1	1	1	1	1	1	1	1	1	1	0	NA	NA
3014	27.4859	NA	1	1	1	1	1	1	1	1	1	1	1	1	1	1	1	1	0	NA		2694	30.6818	NA	1	1	1	1	1	1	1	1	1	1	1	1	1	1	1	1	NA
3142	31.3353	NA	0	1	1	1	1	1	1	1	1	1	1	1	1	1	0	0	0	NA		2758	28.3616	NA	0	1	1	1	1	1	1	1	1	1	1	1	1	0	0	0	NA
3270	32.6537	1	1	1	1	1	1	1	1	1	1	1	1	1	1	1	1	1	1	NA		2822	32.1187	NA	NA	1	1	1	1	1	1	1	1	1	1	1	1	1	1	1	NA
3398	28.807	NA	0	1	1	1	1	1	1	1	1	1	1	1	1	1	0	0	0	NA		2886	28.8483	NA	NA	1	1	1	1	1	1	1	1	1	1	1	1	1	1	1	NA
3526	30.8239	NA	1	1	1	1	1	1	1	1	1	1	1	1	1	1	1	1	1	NA		3014	27.4859	NA	0	1	1	1	1	1	1	1	1	1	1	1	0	0	NA	NA	NA
																						3142	31.3353	NA	NA	0	1	1	1	1	1	1	1	1	1	1	1	1	1	1	1
																						3270	32.6537	NA	1	1	1	1	1	1	1	1	1	1	1	1	1	1	1	NA	NA
																						3398	28.807	NA	NA	0	1	1	1	1	1	1	1	1	1	1	1	1	0	0	0
																						3526	30.8239	NA	1	1	1	1	1	1	1	1	1	1	1	1	1	1	1	NA	NA

## Sheet: LEPID segmentation
Lepidotrichia segmentation
Dorsal fin																						Anal fin
							0	no segmentation																					0	no segmentation
							1	first segmentation present																					1	first segmentation present
							NA	non applicable																					NA	non applicable
SPM	SIZE	L00	L01	L02	L03	L04	L05	L06	L07	L08	L09	L10	L11	L12	L13	L14	L15	L16	L17	L18		SPM	SIZE	L00	L01	L02	L03	L04	L05	L06	L07	L08	L09	L10	L11	L12	L13	L14	L15	L16	L17
103	10.8945	NA	0	0	0	0	0	0	0	0	0	0	0	0	0	0	0	0	NA	NA		103	10.8945	NA	0	0	0	0	0	0	0	0	0	0	0	0	0	0	0	NA	NA
167	12.5044	NA	0	0	0	0	0	0	0	0	0	0	0	0	0	0	0	0	NA	NA		167	12.5044	NA	0	0	0	0	0	0	0	0	0	0	0	0	0	0	0	NA	NA
168	13.2666	NA	0	0	0	0	0	0	0	0	0	0	0	0	0	0	0	0	NA	NA		168	13.2666	NA	0	0	0	0	0	0	0	0	0	0	0	0	0	0	NA	NA	NA
231	13.8706	NA	0	0	0	0	0	0	0	0	0	0	0	0	0	0	0	0	NA	NA		231	13.8706	NA	0	0	0	0	0	0	0	0	0	0	0	0	0	0	NA	NA	NA
295	14.069	NA	0	0	0	0	0	0	0	0	0	0	0	0	0	0	0	0	0	0		295	14.069	NA	0	0	0	0	0	0	0	0	0	0	0	0	0	0	0	NA	NA
359	13.9671	NA	0	0	0	0	0	0	0	0	0	0	0	0	0	0	0	0	NA	NA		359	13.9671	NA	0	0	0	0	0	0	0	0	0	0	0	0	0	0	0	NA	NA
360	14.0774	NA	0	0	0	0	0	0	0	0	0	0	0	0	0	0	0	0	NA	NA		360	14.0774	NA	0	0	0	0	0	0	0	0	0	0	0	0	0	0	0	NA	NA
423	13.9888	NA	0	0	0	0	0	0	0	0	0	0	0	0	0	0	0	0	NA	NA		423	13.9888	NA	0	0	0	0	0	0	0	0	0	0	0	0	0	0	0	NA	NA
487	12.945	NA	0	0	0	0	0	0	0	0	0	0	0	0	0	0	0	0	0	NA		487	12.945	NA	0	0	0	0	0	0	0	0	0	0	0	0	0	0	0	NA	NA
488	14.0727	NA	0	0	0	0	0	0	0	0	0	0	0	0	0	0	0	0	NA	NA		488	14.0727	NA	0	0	0	0	0	0	0	0	0	0	0	0	0	0	0	NA	NA
551	15.1753	NA	0	0	0	0	0	0	0	0	0	0	0	0	0	0	0	0	NA	NA		550	12.1988	NA	0	0	0	0	0	0	0	0	0	0	0	0	0	0	0	NA	NA
583	15.1952	NA	0	0	0	0	0	0	0	0	0	0	0	0	0	0	0	0	NA	NA		551	15.1753	NA	0	0	0	0	0	0	0	0	0	0	0	0	0	0	0	NA	NA
615	14.8753	NA	0	0	0	0	0	0	0	0	0	0	0	0	0	0	0	NA	NA	NA		582	17.4867	NA	0	0	0	0	0	0	0	0	0	0	0	0	0	0	0	NA	NA
649	15.066	NA	0	0	0	0	0	0	0	0	0	0	0	0	0	0	0	0	NA	NA		583	15.1952	NA	0	0	0	0	0	0	0	0	0	0	0	0	0	0	0	NA	NA
647	17.5749	NA	0	0	0	0	0	0	0	0	0	0	0	0	0	0	0	0	0	NA		584	15.9823	NA	0	0	0	0	0	0	0	0	0	0	0	0	0	0	0	NA	NA
678	16.7009	NA	0	0	0	0	0	0	0	0	0	0	0	0	0	0	0	0	NA	NA		615	14.8753	NA	0	0	0	0	0	0	0	0	0	0	0	0	0	0	0	NA	NA
712	14.9879	NA	0	0	0	0	0	0	0	0	0	0	0	0	0	0	0	0	NA	NA		647	17.5749	NA	0	0	0	0	0	0	0	0	0	0	0	0	0	0	0	NA	NA
713	17.8017	NA	0	0	0	0	0	0	0	0	1	1	1	1	0	0	0	0	NA	NA		648	13.4414	NA	0	0	0	0	0	0	0	0	0	0	0	0	0	0	0	NA	NA
714	17.3527	NA	0	0	0	0	0	0	0	0	0	0	0	0	0	0	0	NA	NA	NA		649	15.066	NA	0	0	0	0	0	0	0	0	0	0	0	0	0	0	0	NA	NA
742	16.2434	NA	0	0	0	0	0	0	0	0	0	0	0	0	0	0	0	0	NA	NA		712	14.9879	NA	0	0	0	0	0	0	0	0	0	0	0	0	0	0	0	NA	NA
776	17.1895	NA	0	0	0	0	0	0	0	1	0	0	0	0	0	0	0	NA	NA	NA		714	17.3527	NA	0	0	0	0	0	0	0	0	0	0	0	0	0	0	0	0	NA
775	18.5829	NA	0	0	0	0	0	0	1	1	1	1	1	1	1	1	1	1	0	NA		742	16.2434	NA	0	0	0	0	0	0	0	0	0	0	0	0	0	0	0	NA	NA
806	18.3215	NA	0	0	0	0	0	1	1	1	1	1	1	1	1	1	1	0	NA	NA		776	17.1895	NA	0	0	0	0	0	0	0	0	0	0	0	0	0	0	0	NA	NA
838	18.2638	NA	0	0	0	0	0	0	1	1	1	1	1	1	1	0	0	NA	NA	NA		775	18.5829	NA	0	0	0	0	1	1	1	1	1	1	1	1	1	0	0	NA	NA
839	19.784	NA	NA	0	0	0	0	1	1	1	1	1	1	1	1	1	1	1	NA	NA		806	18.3215	NA	0	0	0	0	1	1	1	1	1	1	1	1	0	0	0	NA	NA
870	18.022	NA	0	0	0	0	0	1	1	1	1	1	1	1	1	1	1	1	NA	NA		838	18.2638	NA	0	0	0	0	0	0	1	1	1	1	0	0	0	0	NA	NA	NA
903	17.7661	NA	0	0	0	0	0	1	1	1	1	1	1	1	1	1	1	1	NA	NA		839	19.784	NA	0	0	0	0	1	1	1	1	1	1	1	1	1	1	0	0	NA
902	19.6927	NA	0	0	0	0	0	1	1	1	1	1	1	1	1	1	1	1	NA	NA		870	18.022	NA	0	0	0	1	1	1	1	1	1	1	1	1	1	1	NA	NA	NA
934	17.9978	NA	0	0	0	0	0	0	1	1	1	1	1	1	0	NA	NA	NA	NA	NA		903	17.7661	NA	0	0	0	0	1	1	1	1	1	1	1	1	1	1	1	NA	NA
967	19.6533	NA	0	0	0	0	0	1	1	1	1	1	1	1	1	1	1	1	NA	NA		902	19.6927	NA	0	0	0	1	1	1	1	1	1	1	1	1	1	1	1	NA	NA
966	19.8071	NA	0	0	0	0	1	1	1	1	1	1	1	1	1	1	1	1	NA	NA		934	17.9978	NA	NA	0	0	0	0	0	1	1	1	1	1	0	0	NA	NA	NA	NA
998	18.9977	NA	0	0	0	0	0	1	1	1	1	1	1	1	1	1	1	1	1	NA		967	19.6533	NA	NA	0	0	0	1	1	1	1	1	1	1	1	1	1	1	NA	NA
1030	20.512	NA	0	0	0	0	1	1	1	1	1	1	1	1	1	1	1	0	NA	NA		966	19.8071	NA	0	0	1	1	1	1	1	1	1	1	1	1	1	1	NA	NA	NA
1031	20.5987	NA	0	0	0	0	1	1	1	1	1	1	1	1	1	1	1	1	1	NA		998	18.9977	NA	NA	0	0	0	1	1	1	1	1	1	1	1	1	1	1	1	NA
1062	19.3315	NA	NA	0	0	0	0	1	1	1	1	1	1	1	1	1	1	1	1	NA		1030	20.512	NA	NA	0	0	0	1	1	1	1	1	1	1	1	1	1	0	NA	NA
1095	20.6051	NA	0	0	0	0	1	1	1	1	1	1	1	1	1	1	1	1	NA	NA		1031	20.5987	NA	NA	0	0	1	1	1	1	1	1	1	1	1	1	1	1	NA	NA
1094	20.7105	NA	0	0	0	0	1	1	1	1	1	1	1	1	1	1	1	1	1	NA		1062	19.3315	NA	NA	0	0	1	1	1	1	1	1	1	1	1	1	1	NA	NA	NA
1126	19.101	NA	0	0	0	0	1	1	1	1	1	1	1	1	1	1	1	1	NA	NA		1095	20.6051	NA	0	0	0	1	1	1	1	1	1	1	1	1	1	1	1	NA	NA
1158	19.875	NA	NA	0	0	0	0	1	1	1	1	1	1	1	1	1	1	1	1	NA		1094	20.7105	NA	NA	0	0	0	1	1	1	1	1	1	1	1	1	1	1	0	NA
1190	18.6095	NA	0	0	0	0	1	1	1	1	1	1	1	1	1	1	1	1	NA	NA		1126	19.101	NA	NA	0	0	0	1	1	1	1	1	1	1	1	1	1	1	NA	NA
1222	20.2287	NA	0	0	0	0	1	1	1	1	1	1	1	1	1	1	1	1	1	NA		1158	19.875	NA	NA	0	0	0	1	1	1	1	1	1	1	1	1	1	1	1	NA
1254	20.2133	NA	0	0	0	1	1	1	1	1	1	1	1	1	1	1	1	1	1	1		1190	18.6095	NA	NA	0	0	1	1	1	1	1	1	1	1	1	1	1	NA	NA	NA
1286	19.7955	NA	0	0	0	0	1	1	1	1	1	1	1	1	1	1	1	1	1	1		1222	20.2287	NA	NA	0	0	0	1	1	1	1	1	1	1	1	1	1	1	1	NA
1318	20.3815	NA	0	0	0	0	0	1	1	1	1	1	1	1	1	1	1	1	1	NA		1254	20.2133	NA	0	0	0	1	1	1	1	1	1	1	1	1	1	1	1	NA	NA
1350	20.2848	NA	0	0	0	0	1	1	1	1	1	1	1	1	1	1	1	1	1	NA		1286	19.7955	NA	0	0	0	1	1	1	1	1	1	1	1	1	1	1	1	NA	NA
1382	18.8178	NA	0	0	0	0	1	1	1	1	1	1	1	1	1	1	1	1	NA	NA		1318	20.3815	NA	0	0	0	0	1	1	1	1	1	1	1	1	1	1	1	1	NA
1414	21.8178	NA	0	0	0	0	1	1	1	1	1	1	1	1	1	1	1	1	1	NA		1350	20.2848	NA	0	0	0	1	1	1	1	1	1	1	1	1	1	1	1	NA	NA
1478	22.8643	NA	0	0	0	0	1	1	1	1	1	1	1	1	1	1	1	1	1	NA		1382	18.8178	NA	NA	0	0	0	1	1	1	1	1	1	1	1	1	1	1	NA	NA
1542	19.7772	NA	0	0	0	0	1	1	1	1	1	1	1	1	1	1	1	1	NA	NA		1414	21.8178	NA	NA	0	0	0	1	1	1	1	1	1	1	1	1	1	1	1	NA
1606	22.3618	NA	0	0	0	1	1	1	1	1	1	1	1	1	1	1	1	1	1	NA		1478	22.8643	NA	NA	0	0	0	1	1	1	1	1	1	1	1	1	1	1	1	NA
1670	24.8995	NA	0	0	0	0	1	1	1	1	1	1	1	1	1	1	1	1	NA	NA		1542	19.7772	NA	NA	0	0	1	1	1	1	1	1	1	1	1	1	1	1	NA	NA
1734	27.3869	0	0	1	1	1	1	1	1	1	1	1	1	1	1	1	1	NA	NA	NA		1606	22.3618	NA	NA	0	0	0	1	1	1	1	1	1	1	1	1	1	1	NA	NA
1798	25.0558	NA	0	0	1	1	1	1	1	1	1	1	1	1	1	1	1	NA	NA	NA		1670	24.8995	NA	0	0	1	1	1	1	1	1	1	1	1	1	1	1	NA	NA	NA
1862	23.4959	NA	0	0	0	1	1	1	1	1	1	1	1	1	1	1	1	1	NA	NA		1734	27.3869	NA	0	0	1	1	1	1	1	1	1	1	1	1	1	1	1	NA	NA
1926	25.7345	NA	0	0	0	1	1	1	1	1	1	1	1	1	1	1	1	1	NA	NA		1798	25.0558	NA	0	0	0	1	1	1	1	1	1	1	1	1	1	1	1	NA	NA
1990	21.6951	0	0	0	0	0	1	1	1	1	1	1	1	1	1	1	1	1	1	NA		1862	23.4959	NA	0	0	0	1	1	1	1	1	1	1	1	1	1	1	1	NA	NA
2054	23.9266	NA	0	0	0	1	1	1	1	1	1	1	1	1	1	1	1	1	1	NA		1926	25.7345	NA	0	0	0	1	1	1	1	1	1	1	1	1	1	1	1	NA	NA
2118	26.9775	NA	0	0	0	0	1	1	1	1	1	1	1	1	1	1	1	1	NA	NA		1990	21.6951	0	0	0	1	1	1	1	1	1	1	1	1	1	1	NA	NA	NA	NA
2182	23.4182	NA	0	0	0	1	1	1	1	1	1	1	1	1	1	1	1	1	1	NA		2054	23.9266	NA	NA	0	0	1	1	1	1	1	1	1	1	1	1	1	1	NA	NA
2246	29.7443	NA	0	0	0	1	1	1	1	1	1	1	1	1	1	1	1	1	NA	NA		2118	26.9775	NA	0	0	0	1	1	1	1	1	1	1	1	1	1	1	1	1	NA
2310	26.469	NA	0	0	1	1	1	1	1	1	1	1	1	1	1	1	1	NA	NA	NA		2182	23.4182	NA	NA	0	0	0	1	1	1	1	1	1	1	1	1	1	1	1	NA
2374	25.7627	NA	0	0	0	1	1	1	1	1	1	1	1	1	1	1	1	1	1	NA		2246	29.7443	NA	0	0	0	1	1	1	1	1	1	1	1	1	1	1	1	1	NA
2438	27.2034	NA	0	0	0	1	1	1	1	1	1	1	1	1	1	1	1	1	1	NA		2310	26.469	NA	0	0	1	1	1	1	1	1	1	1	1	1	NA	NA	NA	NA	NA
2502	25.8475	NA	0	0	0	1	1	1	1	1	1	1	1	1	1	1	1	1	1	NA		2374	25.7627	NA	0	0	0	1	1	1	1	1	1	1	1	1	1	1	1	NA	NA
2566	26.7798	NA	0	0	0	1	1	1	1	1	1	1	1	1	1	1	1	1	NA	NA		2438	27.2034	NA	0	0	0	1	1	1	1	1	1	1	1	1	1	1	1	NA	NA
2630	29.0113	0	0	0	0	1	1	1	1	1	1	1	1	0	1	1	1	1	NA	NA		2502	25.8475	NA	0	0	0	1	1	1	1	1	1	1	1	1	1	1	1	NA	NA
2694	30.6818	NA	0	0	0	1	1	1	1	1	1	1	1	1	1	1	1	1	1	NA		2566	26.7798	NA	0	0	0	1	1	1	1	1	1	1	1	1	1	1	1	1	NA
2758	28.3616	NA	0	0	0	0	1	1	1	1	1	1	1	1	1	1	1	1	1	1		2630	29.0113	NA	0	0	0	1	1	1	1	1	1	1	1	1	1	1	1	NA	NA
2822	32.1187	NA	0	0	0	0	1	1	1	1	1	1	1	1	1	1	1	1	1	1		2694	30.6818	NA	0	0	0	1	1	1	1	1	1	1	1	1	1	1	1	1	NA
2886	28.8483	NA	0	0	0	1	1	1	1	1	1	1	1	1	1	1	1	1	1	NA		2758	28.3616	NA	0	0	0	1	1	1	1	1	1	1	1	1	1	1	1	1	NA
3014	27.4859	NA	0	0	0	0	1	1	1	1	1	1	1	1	1	1	1	1	1	NA		2822	32.1187	NA	NA	0	0	1	1	1	1	1	1	1	1	1	1	1	1	1	NA
3142	31.3353	NA	0	0	0	1	1	1	1	1	1	1	1	1	1	1	1	1	1	NA		2886	28.8483	NA	NA	0	0	1	1	1	1	1	1	1	1	1	1	1	1	1	NA
3270	32.6537	0	0	0	0	1	1	1	1	1	1	1	1	1	1	1	1	1	1	NA		3014	27.4859	NA	0	0	1	1	1	1	1	1	1	1	1	1	1	1	NA	NA	NA
3398	28.807	NA	0	0	0	1	1	1	1	1	1	1	1	1	1	1	1	1	1	NA		3142	31.3353	NA	NA	0	0	1	1	1	1	1	1	1	1	1	1	1	1	1	1
3526	30.8239	NA	0	0	0	0	1	1	1	1	1	1	1	1	1	1	1	1	1	NA		3270	32.6537	NA	0	0	0	1	1	1	1	1	1	1	1	1	1	1	1	NA	NA
																						3398	28.807	NA	NA	0	0	1	1	1	1	1	1	1	1	1	1	1	1	1	1
																						3526	30.8239	NA	0	0	1	1	1	1	1	1	1	1	1	1	1	1	1	NA	NA

## Sheet: LEPID bifurcation
Lepidotrichia bifurcation
Dorsal fin																						Anal fin
							0	no bifurcation																					0	no bifurcation
							1	presence of one bifurcation																					1	presence of one bifurcation
							NA	non applicable																					NA	non applicable
SPM	SIZE	L00	L01	L02	L03	L04	L05	L06	L07	L08	L09	L10	L11	L12	L13	L14	L15	L16	L17	L18		SPM	SIZE	L00	L01	L02	L03	L04	L05	L06	L07	L08	L09	L10	L11	L12	L13	L14	L15	L16	L17
103	10.8945	NA	NA	NA	NA	NA	NA	NA	NA	NA	NA	NA	NA	NA	NA	NA	NA	NA	NA	NA		103	10.8945	NA	NA	NA	NA	NA	NA	NA	NA	NA	NA	NA	NA	NA	NA	NA	NA	NA	NA
167	12.5044	NA	NA	NA	NA	NA	NA	NA	NA	NA	NA	NA	NA	NA	NA	NA	NA	NA	NA	NA		167	12.5044	NA	NA	NA	NA	NA	NA	NA	NA	NA	NA	NA	NA	NA	NA	NA	NA	NA	NA
168	13.2666	NA	NA	NA	NA	NA	NA	NA	NA	NA	NA	NA	NA	NA	NA	NA	NA	NA	NA	NA		168	13.2666	NA	NA	NA	NA	NA	NA	NA	NA	NA	NA	NA	NA	NA	NA	NA	NA	NA	NA
231	13.8706	NA	NA	NA	NA	NA	NA	NA	NA	NA	NA	NA	NA	NA	NA	NA	NA	NA	NA	NA		231	13.8706	NA	NA	NA	NA	NA	NA	NA	NA	NA	NA	NA	NA	NA	NA	NA	NA	NA	NA
295	14.069	NA	NA	NA	NA	NA	NA	NA	0	0	0	0	0	NA	NA	NA	NA	NA	NA	NA		295	14.069	NA	NA	NA	NA	NA	0	0	0	0	0	0	NA	NA	NA	NA	NA	NA	NA
359	13.9671	NA	NA	NA	NA	NA	NA	NA	0	0	0	0	0	NA	NA	NA	NA	NA	NA	NA		359	13.9671	NA	NA	NA	NA	NA	NA	NA	NA	NA	NA	NA	NA	NA	NA	NA	NA	NA	NA
360	14.0774	NA	NA	NA	NA	NA	NA	0	0	0	0	0	0	0	0	NA	NA	NA	NA	NA		360	14.0774	NA	NA	NA	NA	NA	0	0	0	0	0	0	NA	NA	NA	NA	NA	NA	NA
423	13.9888	NA	NA	NA	NA	0	0	0	0	0	0	0	0	0	NA	NA	NA	NA	NA	NA		423	13.9888	NA	NA	NA	NA	NA	NA	0	0	0	0	0	0	NA	NA	NA	NA	NA	NA
487	12.945	NA	NA	NA	NA	NA	0	0	0	0	0	0	0	0	NA	NA	NA	NA	NA	NA		487	12.945	NA	NA	NA	NA	NA	0	0	0	0	0	NA	NA	NA	NA	NA	NA	NA	NA
488	14.0727	NA	NA	NA	NA	NA	0	0	0	0	0	0	0	0	NA	NA	NA	NA	NA	NA		488	14.0727	NA	NA	NA	NA	NA	0	0	0	0	0	NA	NA	NA	NA	NA	NA	NA	NA
551	15.1753	NA	NA	NA	NA	NA	0	0	0	0	0	0	0	0	0	0	NA	NA	NA	NA		550	12.1988	NA	NA	NA	NA	0	0	0	0	0	0	0	0	0	NA	NA	NA	NA	NA
583	15.1952	NA	NA	NA	NA	0	0	0	0	0	0	0	0	0	0	0	NA	NA	NA	NA		551	15.1753	NA	NA	NA	NA	NA	0	0	0	0	0	0	0	0	NA	NA	NA	NA	NA
615	14.8753	NA	NA	NA	0	0	0	0	0	0	0	0	0	0	NA	NA	NA	NA	NA	NA		582	17.4867	NA	NA	NA	0	0	0	0	0	0	0	NA	NA	NA	NA	NA	NA	NA	NA
647	17.5749	NA	NA	NA	0	0	0	0	0	0	0	0	0	0	0	0	0	0	NA	NA		583	15.1952	NA	NA	NA	NA	0	0	0	0	0	0	0	0	NA	NA	NA	NA	NA	NA
649	15.066	NA	NA	NA	NA	0	0	0	0	0	0	0	0	0	0	0	0	NA	NA	NA		584	15.9823	NA	NA	NA	NA	0	0	0	0	0	0	0	0	0	NA	NA	NA	NA	NA
678	16.7009	NA	NA	NA	0	0	0	0	0	0	0	0	0	0	0	0	0	NA	NA	NA		615	14.8753	NA	NA	NA	0	0	0	0	0	0	0	0	0	0	NA	NA	NA	NA	NA
714	17.3527	NA	NA	0	0	0	0	0	0	0	0	0	0	0	0	0	0	NA	NA	NA		647	17.5749	NA	NA	NA	0	0	0	0	0	0	0	0	0	0	NA	NA	NA	NA	NA
742	16.2434	NA	NA	0	0	0	0	0	0	0	0	0	0	0	0	0	0	0	NA	NA		648	13.4414	NA	NA	NA	NA	0	0	0	0	0	0	0	0	NA	NA	NA	NA	NA	NA
776	17.1895	NA	NA	0	0	0	0	0	0	0	0	0	0	0	0	0	0	NA	NA	NA		649	15.066	NA	NA	NA	NA	0	0	0	0	0	0	0	0	NA	NA	NA	NA	NA	NA
806	18.3215	NA	NA	0	0	0	0	0	0	0	0	0	0	0	0	0	0	0	NA	NA		714	17.3527	NA	NA	NA	NA	0	0	0	0	0	0	0	0	0	0	0	0	NA	NA
839	19.784	NA	NA	0	0	0	0	0	0	0	0	0	0	0	0	0	0	0	NA	NA		776	17.1895	NA	NA	NA	0	0	0	0	0	0	0	0	0	0	0	0	NA	NA	NA
870	18.022	NA	0	0	0	0	0	0	0	0	0	0	0	0	0	0	0	0	NA	NA		839	19.784	NA	NA	0	0	0	0	0	0	0	0	0	0	0	0	0	0	0	NA
903	17.7661	NA	NA	0	0	0	0	0	0	0	0	0	0	0	0	0	0	0	NA	NA		903	17.7661	NA	0	0	0	0	0	0	0	0	0	0	0	0	0	0	NA	NA	NA
934	17.9978	NA	0	0	0	0	0	0	0	0	0	0	0	0	0	NA	NA	NA	NA	NA		967	19.6533	NA	NA	0	0	0	0	0	0	0	0	0	0	0	0	0	0	NA	NA
967	19.6533	NA	0	0	0	0	0	0	0	0	0	0	0	0	0	0	0	0	NA	NA		1031	20.5987	NA	NA	0	0	0	0	0	0	0	0	0	0	0	0	0	0	NA	NA
998	18.9977	NA	NA	0	0	0	0	0	0	0	0	0	0	0	0	0	0	0	0	NA		1095	20.6051	NA	0	0	0	0	0	0	0	0	0	0	0	0	0	0	0	NA	NA
1031	20.5987	NA	NA	0	0	0	0	0	0	0	0	0	0	0	0	0	0	0	0	NA		1158	19.875	NA	NA	0	0	0	0	0	0	0	0	0	0	0	0	0	0	0	NA
1062	19.3315	NA	NA	0	0	0	0	0	0	0	0	0	0	0	0	0	0	0	0	NA		1222	20.2287	NA	NA	0	0	0	0	0	0	0	0	0	0	0	0	0	0	0	NA
1095	20.6051	NA	0	0	0	0	0	0	0	0	0	0	0	0	0	0	0	0	NA	NA		1286	19.7955	NA	0	0	0	0	0	0	0	0	0	0	0	0	0	0	0	NA	NA
1126	19.101	NA	0	0	0	0	0	0	0	0	0	0	0	0	0	0	0	0	NA	NA		1350	20.2848	NA	0	0	0	0	0	0	0	0	0	0	0	0	0	0	0	NA	NA
1158	19.875	NA	NA	0	0	0	0	0	0	0	0	0	0	0	0	0	0	0	0	NA		1414	21.8178	NA	NA	0	0	0	0	0	0	0	0	0	0	0	0	0	0	0	NA
1190	18.6095	NA	0	0	0	0	0	0	0	0	0	0	0	0	0	0	0	0	NA	NA		1478	22.8643	NA	NA	0	0	0	0	0	0	0	0	0	0	0	0	0	0	0	NA
1222	20.2287	NA	0	0	0	0	0	0	0	0	0	0	0	0	0	0	0	0	0	NA		1542	19.7772	NA	NA	0	0	0	0	0	0	0	0	0	0	0	0	0	0	NA	NA
1254	20.2133	NA	0	0	0	0	0	0	0	0	0	0	0	0	0	0	0	0	0	0		1606	22.3618	NA	NA	0	0	0	0	0	0	0	0	0	0	0	0	0	0	NA	NA
1286	19.7955	NA	0	0	0	0	0	0	0	0	0	0	0	0	0	0	0	0	0	0		1670	24.8995	NA	0	0	0	0	0	0	0	1	1	1	0	1	1	0	NA	NA	NA
1318	20.3815	NA	0	0	0	0	0	0	0	0	0	0	0	0	0	0	0	0	0	NA		1734	27.3869	NA	0	0	0	0	0	1	0	1	1	1	0	0	0	0	0	NA	NA
1350	20.2848	NA	0	0	0	0	0	0	0	0	0	0	0	0	0	0	0	0	0	NA		1798	25.0558	NA	0	0	0	0	0	0	0	0	0	0	0	0	0	0	0	NA	NA
1382	18.8178	NA	0	0	0	0	0	0	0	0	0	0	0	0	0	0	0	0	NA	NA		1862	23.4959	NA	0	0	0	0	0	0	0	0	0	0	0	0	0	0	0	NA	NA
1414	21.8178	NA	0	0	0	0	0	0	0	0	0	0	1	0	0	0	0	0	NA	NA		1926	25.7345	NA	0	0	0	0	0	0	0	0	1	1	0	0	0	0	0	NA	NA
1478	22.8643	NA	0	0	0	0	0	0	0	0	0	0	0	0	1	1	0	0	0	NA		1990	21.6951	0	0	0	0	0	0	0	0	0	0	0	0	0	0	NA	NA	NA	NA
1542	19.7772	NA	0	0	0	0	0	0	0	0	0	0	0	0	0	0	0	0	NA	NA		2054	23.9266	NA	NA	0	0	0	0	0	0	0	0	0	0	0	0	0	0	1	NA
1606	22.3618	NA	0	0	0	0	0	0	0	0	0	0	0	0	0	1	0	0	0	NA		2118	26.9775	NA	0	0	0	0	0	0	0	0	1	1	1	1	0	1	1	0	NA
1670	24.8995	NA	0	0	0	0	0	0	0	0	0	1	1	1	1	0	1	0	NA	NA		2182	23.4182	NA	NA	0	0	0	0	0	0	0	0	0	0	0	0	0	0	0	NA
1734	27.3869	0	0	0	0	0	0	0	0	0	1	1	1	1	1	1	0	NA	NA	NA		2246	29.7443	NA	0	0	0	0	0	0	0	0	1	1	1	1	1	1	0	0	NA
1798	25.0558	NA	0	0	0	0	0	0	0	0	0	0	0	1	1	1	0	NA	NA	NA		2310	26.469	NA	0	0	0	0	0	0	1	1	1	0	0	0	NA	NA	NA	NA	NA
1862	23.4959	NA	0	0	0	0	0	0	0	0	0	0	0	0	1	1	0	0	NA	NA		2374	25.7627	NA	0	0	0	0	0	0	0	1	1	1	1	1	1	0	0	NA	NA
1926	25.7345	NA	0	0	0	0	0	0	0	0	0	0	1	1	1	1	1	0	NA	NA		2438	27.2034	NA	0	0	0	0	0	0	0	1	1	1	1	1	1	1	0	NA	NA
1990	21.6951	0	0	0	0	0	0	0	0	0	0	0	1	0	0	0	0	0	0	NA		2502	25.8475	NA	0	0	0	0	0	0	0	0	0	1	0	0	0	0	0	NA	NA
2054	23.9266	NA	0	0	0	0	0	0	0	0	0	0	0	0	1	1	0	0	0	NA		2566	26.7798	NA	0	0	0	0	0	0	0	1	1	1	1	1	1	0	0	0	NA
2118	26.9775	NA	0	0	0	0	0	0	0	0	0	0	0	0	1	1	0	0	NA	NA		2630	29.0113	NA	0	0	0	0	0	0	1	1	1	1	1	1	1	1	0	NA	NA
2182	23.4182	NA	0	0	0	0	0	0	0	0	0	0	1	0	1	1	0	0	0	NA		2694	30.6818	NA	0	0	0	0	0	0	1	1	1	1	1	1	1	1	1	0	NA
2246	29.7443	NA	0	0	0	0	0	0	0	0	0	0	1	1	1	1	0	0	NA	NA		2758	28.3616	NA	0	0	0	0	0	0	0	1	1	1	1	1	1	1	0	0	NA
2310	26.469	NA	0	0	0	0	0	0	0	0	0	1	1	1	1	1	0	NA	NA	NA		2822	32.1187	NA	NA	0	0	0	0	0	0	1	1	1	1	1	1	1	1	0	NA
2374	25.7627	NA	0	0	0	0	0	0	0	0	1	1	1	1	1	1	1	0	0	NA		2886	28.8483	NA	NA	0	0	0	0	0	1	1	1	1	0	1	1	1	1	0	NA
2438	27.2034	NA	0	0	0	0	0	0	0	0	0	1	1	1	1	1	1	1	0	NA		3014	27.4859	NA	0	0	0	0	0	1	1	1	1	1	1	1	1	1	NA	NA	NA
2502	25.8475	NA	0	0	0	0	0	0	0	0	0	1	0	0	0	0	0	0	0	NA		3142	31.3353	NA	NA	0	0	0	0	0	0	0	1	1	1	1	1	1	1	1	1
2566	26.7798	NA	0	0	0	0	0	0	0	0	0	1	1	0	1	0	0	0	NA	NA		3270	32.6537	NA	0	0	0	0	0	0	1	1	1	1	1	1	1	1	1	NA	NA
2630	29.0113	0	0	0	0	0	0	0	0	1	1	0	1	0	1	1	1	0	NA	NA		3398	28.807	NA	NA	0	0	0	0	0	1	1	1	1	1	1	1	1	0	0	0
2694	30.6818	NA	0	0	0	0	0	0	0	1	0	0	1	1	1	1	0	0	0	NA		3526	30.8239	NA	0	0	0	0	0	1	1	1	1	1	1	1	1	1	0	NA	NA
2758	28.3616	NA	0	0	0	0	0	0	0	0	1	0	1	1	0	1	1	1	0	0
2822	32.1187	NA	0	0	0	0	0	0	0	0	1	1	1	0	1	1	1	1	1	0
2886	28.8483	NA	0	0	0	0	0	0	0	0	1	1	1	1	1	1	1	0	0	NA
3014	27.4859	NA	0	0	0	0	0	0	0	0	0	0	1	0	1	1	1	0	0	NA
3142	31.3353	NA	0	0	0	0	0	0	0	0	1	0	1	0	0	1	1	1	0	NA
3270	32.6537	0	0	0	0	0	0	0	0	1	1	1	1	1	1	1	1	1	0	NA
3398	28.807	NA	0	0	0	0	0	0	0	0	1	1	1	1	1	1	1	0	0	NA
3526	30.8239	NA	0	0	0	0	0	0	0	1	1	1	0	1	1	1	0	0	0	NA
